# Supplementary material for: The ubiquitin-like modifier FAT10 interferes with SUMO activation
Source: Nat Commun. 2019 Oct 1;10:4452. doi: 10.1038/s41467-019-12430-z (PMC6773726; doi:10.1038/s41467-019-12430-z)
Supplement: Supplementary file 4 — Supplementary Data 1 [file 41467_2019_12430_MOESM4_ESM.xlsx]

## Sheet: Tabelle1
Supplementary Data 1: Intra- and inter-protein crosslinks of AOS1/UBA2 and FAT10.
lD-Score > 25
Data analysis was performed on protein sequences including affinity tags. Sequence offset to UniProt sequences 6His-AOS1 + 23 aa, FAT10 -1 aa
Crosslinked peptide	Protein 1	Protein 2	Type	Position 1	Position 2	Raw file	DeltaS	ld-Score	FDR
GSHMASMVEKEEAGGGISEEEAAQYDR-LWGLEAQKR-a10-b8	6His-AOS1	6His-AOS1	intra-protein xl	27	55	F1801_sailerc_033_matched	0.00	46.61	0
GSHMASMVEKEEAGGGISEEEAAQYDR-VAKVSQGVEDGPDTK-a10-b3	6His-AOS1	6His-AOS1	intra-protein xl	27	206	F1801_sailerc_031_matched	0.00	42.24	0
GSHMASMVEKEEAGGGISEEEAAQYDR-VAKVSQGVEDGPDTKR-a10-b3	6His-AOS1	6His-AOS1	intra-protein xl	27	206	F1801_sailerc_031_matched	0.00	40.31	0
GSHMASMVEKEEAGGGISEEEAAQYDR-VSQGVEDGPDTKR-a10-b12	6His-AOS1	6His-AOS1	intra-protein xl	27	218	F1801_sailerc_031_matched	0.00	48.89	0
GSHMASMVEKEEAGGGISEEEAAQYDR-AKLDSSETTMVK-a10-b2	6His-AOS1	6His-AOS1	intra-protein xl	27	221	F1801_sailerc_032_matched	0.00	39.71	0
GSHMASMVEKEEAGGGISEEEAAQYDR-AKLDSSETTMVKK-a10-b12	6His-AOS1	6His-AOS1	intra-protein xl	27	231	F1801_sailerc_032_matched	0.00	43.78	0
GSHMASMVEKEEAGGGISEEEAAQYDR-KVVFCPVK-a10-b1	6His-AOS1	6His-AOS1	intra-protein xl	27	233	F1801_sailerc_032_matched	0.16	31.66	0
LWGLEAQKR-KVVFCPVK-a8-b1	6His-AOS1	6His-AOS1	intra-protein xl	55	233	F1801_sailerc_034_matched	0.57	25.63	0.005
LWGLEAQKR-AKAALKR-a8-b2	6His-AOS1	6His-AOS1	intra-protein xl	55	253	F1801_sailerc_033_matched	0.46	35.71	0
LWGLEAQKR-AKAALK-a8-b2	6His-AOS1	6His-AOS1	intra-protein xl	55	253	F1801_sailerc_033_matched	0.86	32.89	0
VLLVGLKGLGAEIAK-AKAALK-a7-b2	6His-AOS1	6His-AOS1	intra-protein xl	68	253	F1801_sailerc_034_matched	0.00	37.26	0
NLILAGVKGLTMLDHEQVTPEDPGAQFLIR-LWGLEAQKR-a8-b8	6His-AOS1	6His-AOS1	intra-protein xl	84	55	F1801_sailerc_032_matched	0.22	42.13	0
NLILAGVKGLTMLDHEQVTPEDPGAQFLIR-AQNLNPMVDVKVDTEDIEK-a8-b11	6His-AOS1	6His-AOS1	intra-protein xl	84	132	F1801_sailerc_032_matched	0.00	30.17	0
DVIVKVDQICHK-AKAALKR-a5-b2	6His-AOS1	6His-AOS1	intra-protein xl	164	253	F1801_sailerc_033_matched	0.44	25.68	0.005
VDQICHKNSIK-VDQICHKNSIK-a7-b7	6His-AOS1	6His-AOS1	intra-protein xl	171	171	F1801_sailerc_033_matched	0.74	36.85	0
VDQICHKNSIK-KKVVFCPVK-a7-b2	6His-AOS1	6His-AOS1	intra-protein xl	171	233	F1801_sailerc_034_matched	0.73	40.72	0
VDQICHKNSIK-KVVFCPVK-a7-b1	6His-AOS1	6His-AOS1	intra-protein xl	171	233	F1801_sailerc_033_matched	0.27	35.78	0
VDQICHKNSIK-AKAALK-a7-b2	6His-AOS1	6His-AOS1	intra-protein xl	171	253	F1801_sailerc_033_matched	0.83	30.54	0
FFTGDVFGYHGYTFANLGEHEFVEEKTK-VAKVSQGVEDGPDTK-a26-b3	6His-AOS1	6His-AOS1	intra-protein xl	201	206	F1801_sailerc_032_matched	0.00	34.27	0
FFTGDVFGYHGYTFANLGEHEFVEEKTK-KVVFCPVK-a26-b1	6His-AOS1	6His-AOS1	intra-protein xl	201	233	F1801_sailerc_032_matched	0.36	30.54	0
TKVAKVSQGVEDGPDTK-RAKLDSSETTMVK-a2-b3	6His-AOS1	6His-AOS1	intra-protein xl	203	221	F1801_sailerc_032_matched	0.87	32.89	0
VAKVSQGVEDGPDTK-LWGLEAQKR-a3-b8	6His-AOS1	6His-AOS1	intra-protein xl	206	55	F1801_sailerc_033_matched	0.00	42.86	0
VAKVSQGVEDGPDTKR-LWGLEAQKR-a3-b8	6His-AOS1	6His-AOS1	intra-protein xl	206	55	F1801_sailerc_032_matched	0.78	37.94	0
VAKVSQGVEDGPDTKR-DVIVKVDQICHK-a3-b5	6His-AOS1	6His-AOS1	intra-protein xl	206	164	F1801_sailerc_031_matched	0.00	36.35	0
VAKVSQGVEDGPDTKR-VDQICHKNSIK-a3-b7	6His-AOS1	6His-AOS1	intra-protein xl	206	171	F1801_sailerc_034_matched	0.14	53.73	0
VAKVSQGVEDGPDTK-VDQICHKNSIK-a3-b7	6His-AOS1	6His-AOS1	intra-protein xl	206	171	F1801_sailerc_034_matched	0.73	34.47	0
VAKVSQGVEDGPDTKR-VAKVSQGVEDGPDTKR-a3-b3	6His-AOS1	6His-AOS1	intra-protein xl	206	206	F1801_sailerc_032_matched	0.09	36.60	0
VAKVSQGVEDGPDTK-VSQGVEDGPDTKR-a3-b12	6His-AOS1	6His-AOS1	intra-protein xl	206	218	F1801_sailerc_033_matched	0.11	42.95	0
VAKVSQGVEDGPDTKR-VSQGVEDGPDTKR-a3-b12	6His-AOS1	6His-AOS1	intra-protein xl	206	218	F1801_sailerc_034_matched	0.00	39.86	0
VAKVSQGVEDGPDTK-AKLDSSETTMVK-a3-b2	6His-AOS1	6His-AOS1	intra-protein xl	206	221	F1801_sailerc_033_matched	0.00	55.68	0
VAKVSQGVEDGPDTK-RAKLDSSETTMVK-a3-b3	6His-AOS1	6His-AOS1	intra-protein xl	206	221	F1801_sailerc_032_matched	0.84	43.01	0
VAKVSQGVEDGPDTK-LDSSETTMVKK-a3-b10	6His-AOS1	6His-AOS1	intra-protein xl	206	231	F1801_sailerc_033_matched	0.74	46.99	0
VAKVSQGVEDGPDTK-AKLDSSETTMVKK-a3-b12	6His-AOS1	6His-AOS1	intra-protein xl	206	231	F1801_sailerc_034_matched	0.21	42.80	0
VAKVSQGVEDGPDTKR-AKLDSSETTMVKK-a3-b12	6His-AOS1	6His-AOS1	intra-protein xl	206	231	F1801_sailerc_034_matched	0.12	39.30	0
VAKVSQGVEDGPDTKR-LDSSETTMVKK-a3-b10	6His-AOS1	6His-AOS1	intra-protein xl	206	231	F1801_sailerc_034_matched	0.24	36.00	0
VAKVSQGVEDGPDTKR-KVVFCPVK-a3-b1	6His-AOS1	6His-AOS1	intra-protein xl	206	233	F1801_sailerc_033_matched	0.00	47.31	0
VAKVSQGVEDGPDTK-KVVFCPVK-a3-b1	6His-AOS1	6His-AOS1	intra-protein xl	206	233	F1801_sailerc_034_matched	0.00	43.16	0
VAKVSQGVEDGPDTKR-KKVVFCPVK-a3-b2	6His-AOS1	6His-AOS1	intra-protein xl	206	233	F1801_sailerc_031_matched	0.17	31.72	0
VAKVSQGVEDGPDTK-KKVVFCPVK-a3-b2	6His-AOS1	6His-AOS1	intra-protein xl	206	233	F1801_sailerc_033_matched	0.39	27.33	0.005
VAKVSQGVEDGPDTKR-EALEVDWSSEKAK-a3-b11	6His-AOS1	6His-AOS1	intra-protein xl	206	251	F1801_sailerc_033_matched	0.63	37.26	0
VAKVSQGVEDGPDTKR-AKAALKR-a3-b2	6His-AOS1	6His-AOS1	intra-protein xl	206	253	F1801_sailerc_033_matched	0.18	42.42	0
VAKVSQGVEDGPDTK-AKAALKR-a3-b2	6His-AOS1	6His-AOS1	intra-protein xl	206	253	F1801_sailerc_033_matched	0.00	36.54	0
VAKVSQGVEDGPDTKR-AKAALKR-a3-b6	6His-AOS1	6His-AOS1	intra-protein xl	206	257	F1801_sailerc_033_matched	0.34	30.44	0
VSQGVEDGPDTKR-LWGLEAQKR-a12-b8	6His-AOS1	6His-AOS1	intra-protein xl	218	55	F1801_sailerc_034_matched	0.64	44.73	0
VSQGVEDGPDTKR-VDQICHKNSIK-a12-b7	6His-AOS1	6His-AOS1	intra-protein xl	218	171	F1801_sailerc_034_matched	0.00	36.50	0
VSQGVEDGPDTKR-AKLDSSETTMVK-a12-b2	6His-AOS1	6His-AOS1	intra-protein xl	218	221	F1801_sailerc_034_matched	0.29	38.79	0
VSQGVEDGPDTKR-LDSSETTMVKK-a12-b10	6His-AOS1	6His-AOS1	intra-protein xl	218	231	F1801_sailerc_033_matched	0.00	39.57	0
VSQGVEDGPDTKR-KVVFCPVK-a12-b1	6His-AOS1	6His-AOS1	intra-protein xl	218	233	F1801_sailerc_033_matched	0.00	32.46	0
VSQGVEDGPDTKR-KKVVFCPVK-a12-b2	6His-AOS1	6His-AOS1	intra-protein xl	218	233	F1801_sailerc_034_matched	0.44	28.90	0
VSQGVEDGPDTKR-AKAALK-a12-b2	6His-AOS1	6His-AOS1	intra-protein xl	218	253	F1801_sailerc_034_matched	0.88	32.24	0
VSQGVEDGPDTKR-AKAALKR-a12-b2	6His-AOS1	6His-AOS1	intra-protein xl	218	253	F1801_sailerc_033_matched	0.00	32.08	0
AKLDSSETTMVK-LWGLEAQKR-a2-b8	6His-AOS1	6His-AOS1	intra-protein xl	221	55	F1801_sailerc_033_matched	0.00	35.79	0
AKLDSSETTMVK-VDQICHKNSIK-a2-b7	6His-AOS1	6His-AOS1	intra-protein xl	221	171	F1801_sailerc_033_matched	0.00	41.12	0
RAKLDSSETTMVK-VSQGVEDGPDTKR-a3-b12	6His-AOS1	6His-AOS1	intra-protein xl	221	218	F1801_sailerc_034_matched	0.80	28.13	0.005
AKLDSSETTMVK-KVVFCPVK-a2-b1	6His-AOS1	6His-AOS1	intra-protein xl	221	233	F1801_sailerc_034_matched	0.00	39.95	0
AKLDSSETTMVK-AKAALKR-a2-b2	6His-AOS1	6His-AOS1	intra-protein xl	221	253	F1801_sailerc_034_matched	0.00	40.51	0
AKLDSSETTMVK-AKAALK-a2-b2	6His-AOS1	6His-AOS1	intra-protein xl	221	253	F1801_sailerc_034_matched	0.00	29.56	0
LDSSETTMVKK-LWGLEAQKR-a10-b8	6His-AOS1	6His-AOS1	intra-protein xl	231	55	F1801_sailerc_033_matched	0.00	38.15	0
AKLDSSETTMVKK-LWGLEAQKR-a12-b8	6His-AOS1	6His-AOS1	intra-protein xl	231	55	F1801_sailerc_031_matched	0.85	28.61	0
LDSSETTMVKK-VDQICHKNSIK-a10-b7	6His-AOS1	6His-AOS1	intra-protein xl	231	171	F1801_sailerc_033_matched	0.56	39.71	0
AKLDSSETTMVKK-VDQICHKNSIK-a12-b7	6His-AOS1	6His-AOS1	intra-protein xl	231	171	F1801_sailerc_033_matched	0.28	31.98	0
AKLDSSETTMVKK-VSQGVEDGPDTKR-a12-b12	6His-AOS1	6His-AOS1	intra-protein xl	231	218	F1801_sailerc_034_matched	0.00	39.89	0
AKLDSSETTMVKK-LDSSETTMVKK-a12-b10	6His-AOS1	6His-AOS1	intra-protein xl	231	231	F1801_sailerc_034_matched	0.80	30.89	0
AKLDSSETTMVKK-AKLDSSETTMVKK-a12-b12	6His-AOS1	6His-AOS1	intra-protein xl	231	231	F1801_sailerc_032_matched	0.16	30.10	0
LDSSETTMVKK-LDSSETTMVKK-a10-b10	6His-AOS1	6His-AOS1	intra-protein xl	231	231	F1801_sailerc_033_matched	0.69	27.10	0.005
LDSSETTMVKK-KVVFCPVK-a10-b1	6His-AOS1	6His-AOS1	intra-protein xl	231	233	F1801_sailerc_034_matched	0.00	41.38	0
AKLDSSETTMVKK-KVVFCPVK-a12-b1	6His-AOS1	6His-AOS1	intra-protein xl	231	233	F1801_sailerc_033_matched	0.74	31.79	0
AKLDSSETTMVKK-AKAALK-a12-b2	6His-AOS1	6His-AOS1	intra-protein xl	231	253	F1801_sailerc_033_matched	0.51	31.38	0
LDSSETTMVKK-AKAALK-a10-b2	6His-AOS1	6His-AOS1	intra-protein xl	231	253	F1801_sailerc_033_matched	0.00	30.04	0
LDSSETTMVKK-AKAALKR-a10-b2	6His-AOS1	6His-AOS1	intra-protein xl	231	253	F1801_sailerc_033_matched	0.00	28.99	0
AKLDSSETTMVKK-AKAALKR-a12-b2	6His-AOS1	6His-AOS1	intra-protein xl	231	253	F1801_sailerc_034_matched	0.63	27.70	0.005
KVVFCPVK-AKAALK-a1-b2	6His-AOS1	6His-AOS1	intra-protein xl	233	253	F1801_sailerc_033_matched	0.00	35.26	0
VVFCPVKEALEVDWSSEK-VDQICHKNSIK-a7-b7	6His-AOS1	6His-AOS1	intra-protein xl	240	171	F1801_sailerc_032_matched	0.26	39.83	0
VVFCPVKEALEVDWSSEK-VAKVSQGVEDGPDTKR-a7-b3	6His-AOS1	6His-AOS1	intra-protein xl	240	206	F1801_sailerc_031_matched	0.14	41.82	0
VVFCPVKEALEVDWSSEK-VAKVSQGVEDGPDTK-a7-b3	6His-AOS1	6His-AOS1	intra-protein xl	240	206	F1801_sailerc_031_matched	0.37	30.39	0
VVFCPVKEALEVDWSSEK-VSQGVEDGPDTKR-a7-b12	6His-AOS1	6His-AOS1	intra-protein xl	240	218	F1801_sailerc_034_matched	0.00	35.19	0
VVFCPVKEALEVDWSSEK-AKAALKR-a7-b6	6His-AOS1	6His-AOS1	intra-protein xl	240	257	F1801_sailerc_033_matched	0.00	29.91	0
EALEVDWSSEKAK-VSQGVEDGPDTKR-a11-b12	6His-AOS1	6His-AOS1	intra-protein xl	251	218	F1801_sailerc_034_matched	0.00	41.75	0
EALEVDWSSEKAK-AKLDSSETTMVK-a11-b2	6His-AOS1	6His-AOS1	intra-protein xl	251	221	F1801_sailerc_034_matched	0.24	30.07	0
EALEVDWSSEKAK-KVVFCPVK-a11-b1	6His-AOS1	6His-AOS1	intra-protein xl	251	233	F1801_sailerc_034_matched	0.72	35.55	0
TTSDYFLLQVLLKFR-AKAALK-a13-b2	6His-AOS1	6His-AOS1	intra-protein xl	271	253	F1801_sailerc_033_matched	0.25	38.58	0
YCFSEMAPVCAVVGGILAQEIVKALSQR-LWGLEAQKR-a23-b8	6His-AOS1	6His-AOS1	intra-protein xl	339	55	F1801_sailerc_033_matched	0.10	30.28	0
YCFSEMAPVCAVVGGILAQEIVKALSQR-VLLVGLKGLGAEIAK-a23-b7	6His-AOS1	6His-AOS1	intra-protein xl	339	68	F1801_sailerc_031_matched	0.00	26.22	0.005
YCFSEMAPVCAVVGGILAQEIVKALSQR-KVVFCPVK-a23-b1	6His-AOS1	6His-AOS1	intra-protein xl	339	233	F1801_sailerc_033_matched	0.10	29.19	0
GSHMASMVEKEEAGGGISEEEAAQYDR-IKEHVR-a10-b2	6His-AOS1	Fat10	inter-protein xl	27	33	F1801_sailerc_032_matched	0.00	50.15	0
LWGLEAQKR-IKEHVR-a8-b2	6His-AOS1	Fat10	inter-protein xl	55	33	F1801_sailerc_034_matched	0.00	37.61	0
VLLVGLKGLGAEIAK-IKEHVR-a7-b2	6His-AOS1	Fat10	inter-protein xl	68	33	F1801_sailerc_034_matched	0.00	34.26	0
VAKVSQGVEDGPDTK-IKEHVR-a3-b2	6His-AOS1	Fat10	inter-protein xl	206	33	F1801_sailerc_033_matched	0.00	45.55	0
VAKVSQGVEDGPDTKR-IKEHVR-a3-b2	6His-AOS1	Fat10	inter-protein xl	206	33	F1801_sailerc_031_matched	0.00	39.33	0
VAKVSQGVEDGPDTKR-TKVPVQDQVLLLGSK-a3-b2	6His-AOS1	Fat10	inter-protein xl	206	41	F1801_sailerc_031_matched	0.31	25.63	0.042
VSQGVEDGPDTKR-IKEHVR-a12-b2	6His-AOS1	Fat10	inter-protein xl	218	33	F1801_sailerc_034_matched	0.00	25.41	0.042
VAKVSQGVEDGPDTKR-TKVPVQDQVLLLGSK-a15-b2	6His-AOS1	Fat10	inter-protein xl	218	41	F1801_sailerc_032_matched	0.23	27.91	0.026
VSQGVEDGPDTKR-SLSSYGIDKEK-a12-b9	6His-AOS1	Fat10	inter-protein xl	218	69	F1801_sailerc_034_matched	0.00	25.37	0.042
AKLDSSETTMVK-IKEHVR-a2-b2	6His-AOS1	Fat10	inter-protein xl	221	33	F1801_sailerc_033_matched	0.00	40.95	0
AKLDSSETTMVKK-IKEHVR-a12-b2	6His-AOS1	Fat10	inter-protein xl	231	33	F1801_sailerc_033_matched	0.58	31.52	0.026
LDSSETTMVKK-IKEHVR-a10-b2	6His-AOS1	Fat10	inter-protein xl	231	33	F1801_sailerc_034_matched	0.46	31.17	0.026
LDSSETTMVKK-SLSSYGIDKEK-a10-b9	6His-AOS1	Fat10	inter-protein xl	231	69	F1801_sailerc_033_matched	0.66	31.27	0.026
KVVFCPVK-IKEHVR-a1-b2	6His-AOS1	Fat10	inter-protein xl	233	33	F1801_sailerc_033_matched	0.00	33.26	0
AKAALK-IKEHVR-a2-b2	6His-AOS1	Fat10	inter-protein xl	253	33	F1801_sailerc_034_matched	0.00	28.42	0.026
YCFSEMAPVCAVVGGILAQEIVKALSQR-SLSSYGIDKEK-a23-b9	6His-AOS1	Fat10	inter-protein xl	339	69	F1801_sailerc_031_matched	0.18	30.09	0.026
GSHMASMVEKEEAGGGISEEEAAQYDR-SKAQVAK-a10-b2	6His-AOS1	UBA2	inter-protein xl	27	72	F1801_sailerc_031_matched	0.00	42.03	0
VAKVSQGVEDGPDTKR-SKAQVAK-a3-b2	6His-AOS1	UBA2	inter-protein xl	206	72	F1801_sailerc_033_matched	0.00	35.01	0
VAKVSQGVEDGPDTKR-GVTECYECHPKPTQR-a3-b11	6His-AOS1	UBA2	inter-protein xl	206	164	F1801_sailerc_034_matched	0.00	37.35	0
VAKVSQGVEDGPDTKR-MHIFSMNMKSR-a3-b9	6His-AOS1	UBA2	inter-protein xl	206	371	F1801_sailerc_031_matched	0.00	32.24	0.026
VAKVSQGVEDGPDTK-TIFLNKQPNPR-a3-b6	6His-AOS1	UBA2	inter-protein xl	206	420	F1801_sailerc_033_matched	0.23	44.44	0
VAKVSQGVEDGPDTKR-TIFLNKQPNPR-a3-b6	6His-AOS1	UBA2	inter-protein xl	206	420	F1801_sailerc_031_matched	0.27	34.59	0
VAKVSQGVEDGPDTKR-VGPKQAEDAAK-a3-b4	6His-AOS1	UBA2	inter-protein xl	206	557	F1801_sailerc_033_matched	0.00	33.76	0
VSQGVEDGPDTKR-SKAQVAK-a12-b2	6His-AOS1	UBA2	inter-protein xl	218	72	F1801_sailerc_034_matched	0.00	30.34	0.026
VSQGVEDGPDTKR-MHIFSMNMKSR-a12-b9	6His-AOS1	UBA2	inter-protein xl	218	371	F1801_sailerc_034_matched	0.00	37.97	0
VSQGVEDGPDTKR-VGPKQAEDAAK-a12-b4	6His-AOS1	UBA2	inter-protein xl	218	557	F1801_sailerc_034_matched	0.92	37.39	0
AKLDSSETTMVK-MHIFSMNMKSR-a2-b9	6His-AOS1	UBA2	inter-protein xl	221	371	F1801_sailerc_033_matched	0.35	36.73	0
AKLDSSETTMVKK-MHIFSMNMKSR-a2-b9	6His-AOS1	UBA2	inter-protein xl	221	371	F1801_sailerc_031_matched	0.53	33.65	0
AKLDSSETTMVK-TIFLNKQPNPR-a2-b6	6His-AOS1	UBA2	inter-protein xl	221	420	F1801_sailerc_032_matched	0.00	39.64	0
AKLDSSETTMVK-VGPKQAEDAAK-a2-b4	6His-AOS1	UBA2	inter-protein xl	221	557	F1801_sailerc_034_matched	0.00	30.27	0.026
SEEWDLMTFDANPYDSVKK-LWGLEAQKR-a18-b8	Fat10	6His-AOS1	inter-protein xl	30	55	F1801_sailerc_034_matched	0.00	36.63	0
KIKEHVR-AKAALK-a3-b2	Fat10	6His-AOS1	inter-protein xl	33	253	F1801_sailerc_033_matched	0.38	25.80	0.042
SSSVAQVKAMIETK-LWGLEAQKR-a8-b8	Fat10	6His-AOS1	inter-protein xl	115	55	F1801_sailerc_033_matched	0.86	28.63	0.026
SSSVAQVKAMIETK-VSQGVEDGPDTKR-a8-b12	Fat10	6His-AOS1	inter-protein xl	115	218	F1801_sailerc_033_matched	0.30	34.59	0
TGIIPETQIVTCNGKR-VAKVSQGVEDGPDTK-a15-b3	Fat10	6His-AOS1	inter-protein xl	136	206	F1801_sailerc_033_matched	0.23	26.71	0.026
TGIIPETQIVTCNGKR-VSQGVEDGPDTKR-a15-b12	Fat10	6His-AOS1	inter-protein xl	136	218	F1801_sailerc_033_matched	0.00	29.38	0.026
LEDGKMMADYGIR-VSQGVEDGPDTKR-a5-b12	Fat10	6His-AOS1	inter-protein xl	142	218	F1801_sailerc_031_matched	0.60	26.10	0.042
KGNLLFLASYCIGG-LWGLEAQKR-a1-b8	Fat10	6His-AOS1	inter-protein xl	151	55	F1801_sailerc_034_matched	0.56	25.93	0.042
SEEWDLMTFDANPYDSVKK-IKEHVR-a18-b2	Fat10	Fat10	intra-protein xl	30	33	F1801_sailerc_033_matched	0.00	35.74	0
SEEWDLMTFDANPYDSVKK-TKVPVQDQVLLLGSK-a18-b2	Fat10	Fat10	intra-protein xl	30	41	F1801_sailerc_032_matched	0.60	36.15	0
SEEWDLMTFDANPYDSVKK-VPVQDQVLLLGSKILKPR-a18-b13	Fat10	Fat10	intra-protein xl	30	54	F1801_sailerc_032_matched	0.00	25.93	0.005
SEEWDLMTFDANPYDSVKK-SSSVAQVKAMIETK-a18-b8	Fat10	Fat10	intra-protein xl	30	115	F1801_sailerc_031_matched	0.00	27.98	0.005
SEEWDLMTFDANPYDSVKK-TGIIPETQIVTCNGKR-a18-b15	Fat10	Fat10	intra-protein xl	30	136	F1801_sailerc_031_matched	0.41	31.59	0
SEEWDLMTFDANPYDSVKK-RLEDGKMMADYGIR-a18-b6	Fat10	Fat10	intra-protein xl	30	142	F1801_sailerc_034_matched	0.85	38.39	0
SEEWDLMTFDANPYDSVKK-LEDGKMMADYGIR-a18-b5	Fat10	Fat10	intra-protein xl	30	142	F1801_sailerc_033_matched	0.00	35.94	0
SEEWDLMTFDANPYDSVKK-KGNLLFLASYCIGG-a18-b1	Fat10	Fat10	intra-protein xl	30	151	F1801_sailerc_031_matched	0.00	39.59	0
IKEHVR-IKEHVR-a2-b2	Fat10	Fat10	intra-protein xl	33	33	F1801_sailerc_034_matched	0.00	39.43	0
KIKEHVR-IKEHVR-a3-b2	Fat10	Fat10	intra-protein xl	33	33	F1801_sailerc_034_matched	0.00	29.90	0
TKVPVQDQVLLLGSK-KIKEHVR-a2-b1	Fat10	Fat10	intra-protein xl	41	31	F1801_sailerc_031_matched	0.27	26.70	0.005
TKVPVQDQVLLLGSK-IKEHVR-a2-b2	Fat10	Fat10	intra-protein xl	41	33	F1801_sailerc_033_matched	0.25	40.78	0
TKVPVQDQVLLLGSK-KIKEHVR-a2-b3	Fat10	Fat10	intra-protein xl	41	33	F1801_sailerc_034_matched	0.00	29.79	0
TKVPVQDQVLLLGSK-RSLSSYGIDKEK-a2-b10	Fat10	Fat10	intra-protein xl	41	69	F1801_sailerc_032_matched	0.27	25.09	0.005
TKVPVQDQVLLLGSK-SSSVAQVKAMIETK-a2-b8	Fat10	Fat10	intra-protein xl	41	115	F1801_sailerc_034_matched	0.55	36.46	0
TKVPVQDQVLLLGSK-LEDGKMMADYGIR-a2-b5	Fat10	Fat10	intra-protein xl	41	142	F1801_sailerc_031_matched	0.08	36.65	0
TKVPVQDQVLLLGSK-KGNLLFLASYCIGG-a2-b1	Fat10	Fat10	intra-protein xl	41	151	F1801_sailerc_034_matched	0.53	32.83	0
VPVQDQVLLLGSKILKPR-IKEHVR-a13-b2	Fat10	Fat10	intra-protein xl	54	33	F1801_sailerc_031_matched	0.00	34.14	0
VPVQDQVLLLGSKILKPR-KIKEHVR-a13-b3	Fat10	Fat10	intra-protein xl	54	33	F1801_sailerc_032_matched	0.00	32.22	0
TKVPVQDQVLLLGSKILKPR-IKEHVR-a15-b2	Fat10	Fat10	intra-protein xl	54	33	F1801_sailerc_032_matched	0.00	32.08	0
VPVQDQVLLLGSKILKPR-RSLSSYGIDKEK-a13-b10	Fat10	Fat10	intra-protein xl	54	69	F1801_sailerc_031_matched	0.00	37.04	0
TKVPVQDQVLLLGSKILKPR-SLSSYGIDKEK-a15-b9	Fat10	Fat10	intra-protein xl	54	69	F1801_sailerc_032_matched	0.36	30.06	0
TKVPVQDQVLLLGSKILKPR-RSLSSYGIDKEK-a15-b10	Fat10	Fat10	intra-protein xl	54	69	F1801_sailerc_031_matched	0.00	30.03	0
VPVQDQVLLLGSKILKPR-SLSSYGIDKEK-a13-b9	Fat10	Fat10	intra-protein xl	54	69	F1801_sailerc_033_matched	0.00	25.05	0.005
VPVQDQVLLLGSKILKPRR-IKEHVR-a16-b2	Fat10	Fat10	intra-protein xl	57	33	F1801_sailerc_034_matched	0.00	29.84	0
VPVQDQVLLLGSKILKPR-SLSSYGIDKEK-a16-b9	Fat10	Fat10	intra-protein xl	57	69	F1801_sailerc_033_matched	0.00	27.56	0.005
VPVQDQVLLLGSKILKPR-KGNLLFLASYCIGG-a16-b1	Fat10	Fat10	intra-protein xl	57	151	F1801_sailerc_032_matched	0.00	26.03	0.005
SLSSYGIDKEK-KIKEHVR-a9-b3	Fat10	Fat10	intra-protein xl	69	33	F1801_sailerc_033_matched	0.00	32.52	0
SLSSYGIDKEK-IKEHVR-a9-b2	Fat10	Fat10	intra-protein xl	69	33	F1801_sailerc_034_matched	0.00	31.24	0
SLSSYGIDKEKTIHLTLK-IKEHVR-a9-b2	Fat10	Fat10	intra-protein xl	69	33	F1801_sailerc_032_matched	0.00	25.57	0.005
RSLSSYGIDKEK-IKEHVR-a10-b2	Fat10	Fat10	intra-protein xl	69	33	F1801_sailerc_033_matched	0.00	25.09	0.005
SLSSYGIDKEKTIHLTLK-TKVPVQDQVLLLGSK-a9-b2	Fat10	Fat10	intra-protein xl	69	41	F1801_sailerc_032_matched	0.25	27.85	0.005
SLSSYGIDKEK-SLSSYGIDKEK-a9-b9	Fat10	Fat10	intra-protein xl	69	69	F1801_sailerc_034_matched	0.00	29.85	0
SLSSYGIDKEKTIHLTLK-SSSVAQVKAMIETK-a9-b8	Fat10	Fat10	intra-protein xl	69	115	F1801_sailerc_031_matched	0.34	26.53	0.005
SLSSYGIDKEKTIHLTLK-TGIIPETQIVTCNGKR-a9-b15	Fat10	Fat10	intra-protein xl	69	136	F1801_sailerc_031_matched	0.24	30.25	0
SLSSYGIDKEKTIHLTLK-IKEHVR-a11-b2	Fat10	Fat10	intra-protein xl	71	33	F1801_sailerc_031_matched	0.00	35.09	0
EKTIHLTLK-IKEHVR-a2-b2	Fat10	Fat10	intra-protein xl	71	33	F1801_sailerc_031_matched	0.72	33.99	0
TIHLTLKVVKPSDEELPLFLVESGDEAKR-IKEHVR-a7-b2	Fat10	Fat10	intra-protein xl	78	33	F1801_sailerc_031_matched	0.08	36.84	0
TIHLTLKVVKPSDEELPLFLVESGDEAKR-VPVQDQVLLLGSKILKPRR-a7-b13	Fat10	Fat10	intra-protein xl	78	54	F1801_sailerc_031_matched	0.00	25.36	0.005
TIHLTLKVVKPSDEELPLFLVESGDEAKR-AMIETKTGIIPETQIVTCNGK-a7-b6	Fat10	Fat10	intra-protein xl	78	121	F1801_sailerc_032_matched	0.00	28.05	0.005
TIHLTLKVVKPSDEELPLFLVESGDEAKR-KGNLLFLASYCIGG-a7-b1	Fat10	Fat10	intra-protein xl	78	151	F1801_sailerc_031_matched	0.37	31.81	0
TIHLTLKVVKPSDEELPLFLVESGDEAK-KGNLLFLASYCIGG-a7-b1	Fat10	Fat10	intra-protein xl	78	151	F1801_sailerc_032_matched	0.26	31.38	0
VVKPSDEELPLFLVESGDEAKR-SEEWDLMTFDANPYDSVKK-a3-b18	Fat10	Fat10	intra-protein xl	81	30	F1801_sailerc_032_matched	0.21	27.57	0.005
VVKPSDEELPLFLVESGDEAK-IKEHVR-a3-b2	Fat10	Fat10	intra-protein xl	81	33	F1801_sailerc_031_matched	0.35	38.02	0
VVKPSDEELPLFLVESGDEAKR-IKEHVR-a3-b2	Fat10	Fat10	intra-protein xl	81	33	F1801_sailerc_031_matched	0.18	34.60	0
VVKPSDEELPLFLVESGDEAK-TKVPVQDQVLLLGSK-a3-b2	Fat10	Fat10	intra-protein xl	81	41	F1801_sailerc_031_matched	0.46	41.34	0
VVKPSDEELPLFLVESGDEAKR-TKVPVQDQVLLLGSK-a3-b2	Fat10	Fat10	intra-protein xl	81	41	F1801_sailerc_031_matched	0.00	30.07	0
TIHLTLKVVKPSDEELPLFLVESGDEAKR-KGNLLFLASYCIGG-a10-b1	Fat10	Fat10	intra-protein xl	81	151	F1801_sailerc_031_matched	0.46	31.39	0
VVKPSDEELPLFLVESGDEAKR-KGNLLFLASYCIGG-a3-b1	Fat10	Fat10	intra-protein xl	81	151	F1801_sailerc_032_matched	0.00	26.03	0.005
TIHLTLKVVKPSDEELPLFLVESGDEAK-KGNLLFLASYCIGG-a10-b1	Fat10	Fat10	intra-protein xl	81	151	F1801_sailerc_032_matched	0.45	25.97	0.005
VVKPSDEELPLFLVESGDEAKR-SEEWDLMTFDANPYDSVKK-a21-b18	Fat10	Fat10	intra-protein xl	99	30	F1801_sailerc_034_matched	0.00	28.97	0
VVKPSDEELPLFLVESGDEAKR-KIKEHVR-a21-b1	Fat10	Fat10	intra-protein xl	99	31	F1801_sailerc_032_matched	0.32	33.43	0
VVKPSDEELPLFLVESGDEAKR-KIKEHVR-a21-b3	Fat10	Fat10	intra-protein xl	99	33	F1801_sailerc_031_matched	0.30	26.24	0.005
VVKPSDEELPLFLVESGDEAKR-SLSSYGIDKEK-a21-b9	Fat10	Fat10	intra-protein xl	99	69	F1801_sailerc_031_matched	0.34	30.61	0
VVKPSDEELPLFLVESGDEAKR-RSLSSYGIDKEK-a21-b10	Fat10	Fat10	intra-protein xl	99	69	F1801_sailerc_031_matched	0.00	29.59	0
VVKPSDEELPLFLVESGDEAKR-SSSVAQVKAMIETK-a21-b8	Fat10	Fat10	intra-protein xl	99	115	F1801_sailerc_031_matched	0.46	25.61	0.005
VVKPSDEELPLFLVESGDEAKR-AMIETKTGIIPETQIVTCNGK-a21-b6	Fat10	Fat10	intra-protein xl	99	121	F1801_sailerc_032_matched	0.78	31.32	0
VVKPSDEELPLFLVESGDEAKR-LEDGKMMADYGIR-a21-b5	Fat10	Fat10	intra-protein xl	99	142	F1801_sailerc_032_matched	0.50	31.90	0
TIHLTLKVVKPSDEELPLFLVESGDEAKR-KGNLLFLASYCIGG-a28-b1	Fat10	Fat10	intra-protein xl	99	151	F1801_sailerc_032_matched	0.22	30.59	0
VVKPSDEELPLFLVESGDEAKR-KGNLLFLASYCIGG-a21-b1	Fat10	Fat10	intra-protein xl	99	151	F1801_sailerc_032_matched	0.00	27.25	0.005
SSSVAQVKAMIETK-IKEHVR-a8-b2	Fat10	Fat10	intra-protein xl	115	33	F1801_sailerc_034_matched	0.00	38.17	0
RSSSVAQVKAMIETK-IKEHVR-a9-b2	Fat10	Fat10	intra-protein xl	115	33	F1801_sailerc_033_matched	0.46	37.15	0
SSSVAQVKAMIETK-KIKEHVR-a8-b3	Fat10	Fat10	intra-protein xl	115	33	F1801_sailerc_032_matched	0.25	28.87	0
SSSVAQVKAMIETK-SLSSYGIDKEK-a8-b9	Fat10	Fat10	intra-protein xl	115	69	F1801_sailerc_033_matched	0.35	29.74	0
AMIETKTGIIPETQIVTCNGK-SEEWDLMTFDANPYDSVKK-a6-b18	Fat10	Fat10	intra-protein xl	121	30	F1801_sailerc_033_matched	0.00	40.62	0
AMIETKTGIIPETQIVTCNGK-IKEHVR-a6-b2	Fat10	Fat10	intra-protein xl	121	33	F1801_sailerc_033_matched	0.25	37.80	0
AMIETKTGIIPETQIVTCNGK-KIKEHVR-a6-b3	Fat10	Fat10	intra-protein xl	121	33	F1801_sailerc_032_matched	0.16	29.96	0
AMIETKTGIIPETQIVTCNGK-TKVPVQDQVLLLGSK-a6-b2	Fat10	Fat10	intra-protein xl	121	41	F1801_sailerc_032_matched	0.65	36.34	0
AMIETKTGIIPETQIVTCNGK-ILKPRR-a6-b3	Fat10	Fat10	intra-protein xl	121	57	F1801_sailerc_032_matched	0.40	34.12	0
AMIETKTGIIPETQIVTCNGK-SLSSYGIDKEK-a6-b9	Fat10	Fat10	intra-protein xl	121	69	F1801_sailerc_031_matched	0.11	26.47	0.005
TGIIPETQIVTCNGKR-KIKEHVR-a15-b1	Fat10	Fat10	intra-protein xl	136	31	F1801_sailerc_033_matched	0.44	26.98	0.005
TGIIPETQIVTCNGKR-KIKEHVR-a15-b3	Fat10	Fat10	intra-protein xl	136	33	F1801_sailerc_031_matched	0.18	27.70	0.005
TGIIPETQIVTCNGKR-IKEHVR-a15-b2	Fat10	Fat10	intra-protein xl	136	33	F1801_sailerc_034_matched	0.00	26.51	0.005
TGIIPETQIVTCNGKR-TKVPVQDQVLLLGSK-a15-b2	Fat10	Fat10	intra-protein xl	136	41	F1801_sailerc_032_matched	0.00	29.54	0
TGIIPETQIVTCNGKR-SLSSYGIDKEK-a15-b9	Fat10	Fat10	intra-protein xl	136	69	F1801_sailerc_034_matched	0.00	26.99	0.005
TGIIPETQIVTCNGKR-EKTIHLTLK-a15-b2	Fat10	Fat10	intra-protein xl	136	71	F1801_sailerc_031_matched	0.35	25.77	0.005
TGIIPETQIVTCNGKR-SSSVAQVKAMIETK-a15-b8	Fat10	Fat10	intra-protein xl	136	115	F1801_sailerc_034_matched	0.16	32.42	0
TGIIPETQIVTCNGKR-LEDGKMMADYGIR-a15-b5	Fat10	Fat10	intra-protein xl	136	142	F1801_sailerc_034_matched	0.18	37.02	0
TGIIPETQIVTCNGKR-KGNLLFLASYCIGG-a15-b1	Fat10	Fat10	intra-protein xl	136	151	F1801_sailerc_033_matched	0.00	25.06	0.005
LEDGKMMADYGIR-IKEHVR-a5-b2	Fat10	Fat10	intra-protein xl	142	33	F1801_sailerc_033_matched	0.27	45.03	0
RLEDGKMMADYGIR-IKEHVR-a6-b2	Fat10	Fat10	intra-protein xl	142	33	F1801_sailerc_033_matched	0.57	39.05	0
LEDGKMMADYGIR-KIKEHVR-a5-b3	Fat10	Fat10	intra-protein xl	142	33	F1801_sailerc_033_matched	0.54	35.39	0
LEDGKMMADYGIRK-IKEHVR-a5-b2	Fat10	Fat10	intra-protein xl	142	33	F1801_sailerc_033_matched	0.67	31.86	0
LEDGKMMADYGIR-ILKPRR-a5-b3	Fat10	Fat10	intra-protein xl	142	57	F1801_sailerc_033_matched	0.63	26.92	0.005
RLEDGKMMADYGIR-SLSSYGIDKEK-a6-b9	Fat10	Fat10	intra-protein xl	142	69	F1801_sailerc_034_matched	0.76	31.06	0
KGNLLFLASYCIGG-KIKEHVR-a1-b1	Fat10	Fat10	intra-protein xl	151	31	F1801_sailerc_034_matched	0.00	31.46	0
KGNLLFLASYCIGG-IKEHVR-a1-b2	Fat10	Fat10	intra-protein xl	151	33	F1801_sailerc_034_matched	0.00	39.86	0
VPVQDQVLLLGSKILKPR-QFLFQKK-a16-b6	Fat10	UBA2	inter-protein xl	57	65	F1801_sailerc_032_matched	0.00	26.51	0.042
TKVPVQDQVLLLGSKILKPR-STGYDPVKLFTK-a18-b8	Fat10	UBA2	inter-protein xl	57	253	F1801_sailerc_031_matched	0.93	27.93	0.026
KGVTECYECHPKPTQR-VSQGVEDGPDTKR-a12-b12	UBA2	6His-AOS1	inter-protein xl	164	218	F1801_sailerc_033_matched	0.00	35.29	0
GVTECYECHPKPTQR-VSQGVEDGPDTKR-a11-b12	UBA2	6His-AOS1	inter-protein xl	164	218	F1801_sailerc_033_matched	0.00	32.72	0.026
KGVTECYECHPKPTQR-AKLDSSETTMVK-a12-b2	UBA2	6His-AOS1	inter-protein xl	164	221	F1801_sailerc_032_matched	0.43	41.19	0
GVTECYECHPKPTQR-AKLDSSETTMVK-a11-b2	UBA2	6His-AOS1	inter-protein xl	164	221	F1801_sailerc_033_matched	0.00	36.49	0
MHIFSMNMKSR-LWGLEAQKR-a9-b8	UBA2	6His-AOS1	inter-protein xl	371	55	F1801_sailerc_032_matched	0.80	38.97	0
KGVTECYECHPKPTQR-SKAQVAK-a12-b2	UBA2	UBA2	intra-protein xl	164	72	F1801_sailerc_033_matched	0.00	35.06	0
GVTECYECHPKPTQR-SKAQVAK-a11-b2	UBA2	UBA2	intra-protein xl	164	72	F1801_sailerc_033_matched	0.00	34.06	0
KGVTECYECHPKPTQR-TIFLNKQPNPR-a12-b6	UBA2	UBA2	intra-protein xl	164	420	F1801_sailerc_033_matched	0.59	35.35	0
GVTECYECHPKPTQR-VGPKQAEDAAK-a11-b4	UBA2	UBA2	intra-protein xl	164	557	F1801_sailerc_034_matched	0.62	34.34	0
KGVTECYECHPKPTQR-VGPKQAEDAAK-a12-b4	UBA2	UBA2	intra-protein xl	164	557	F1801_sailerc_032_matched	0.00	33.00	0
ASNEDGDIKR-QFLFQKK-a9-b6	UBA2	UBA2	intra-protein xl	236	65	F1801_sailerc_034_matched	0.59	31.34	0
ASNEDGDIKR-LFTKLFK-a9-b4	UBA2	UBA2	intra-protein xl	236	257	F1801_sailerc_034_matched	0.78	30.55	0
STGYDPVKLFTK-ASNEDGDIKR-a8-b9	UBA2	UBA2	intra-protein xl	253	236	F1801_sailerc_033_matched	0.61	35.41	0
STGYDPVKLFTK-LFKDDIR-a8-b3	UBA2	UBA2	intra-protein xl	253	260	F1801_sailerc_034_matched	0.51	35.90	0
YLLTMDKLWR-QFLFQKK-a7-b6	UBA2	UBA2	intra-protein xl	271	65	F1801_sailerc_033_matched	0.40	29.87	0
YLLTMDKLWR-SKAQVAK-a7-b2	UBA2	UBA2	intra-protein xl	271	72	F1801_sailerc_033_matched	0.00	26.86	0.005
VHLAEKGDGAELIWDKDDPSAMDFVTSAANLR-SKAQVAK-a16-b2	UBA2	UBA2	intra-protein xl	346	72	F1801_sailerc_032_matched	0.16	44.64	0
GDGAELIWDKDDPSAMDFVTSAANLR-SKAQVAK-a10-b2	UBA2	UBA2	intra-protein xl	346	72	F1801_sailerc_033_matched	0.23	33.93	0
MHIFSMNMKSR-QFLFQKK-a9-b6	UBA2	UBA2	intra-protein xl	371	65	F1801_sailerc_034_matched	0.56	27.67	0.005
MHIFSMNMKSR-SKAQVAK-a9-b2	UBA2	UBA2	intra-protein xl	371	72	F1801_sailerc_034_matched	0.57	36.90	0
MHIFSMNMKSR-TIFLNKQPNPR-a9-b6	UBA2	UBA2	intra-protein xl	371	420	F1801_sailerc_034_matched	0.00	30.79	0
MHIFSMNMKSR-VGPKQAEDAAK-a9-b4	UBA2	UBA2	intra-protein xl	371	557	F1801_sailerc_034_matched	0.65	33.44	0
LNVHKVTVLTLQDK-KLSEFGIR-a5-b1	UBA2	UBA2	intra-protein xl	458	505	F1801_sailerc_034_matched	0.00	42.88	0
Supplementary Data 1. Intra- and inter-protein crosslinks of AOS1/UBA2 and FAT10. Data referring to Fig. 7d. Shown are the exact amino acid sequence of the crosslinked peptides and the position of the
crosslinked lysine residue ‘crosslinked peptide’, the name of the respective protein ‘protein 1’ and ‘protein 2’, nature of the crosslink ‘type’, the position of the crosslinked lysine residues within the
UniProt or construct sequence ‘position 1’ and ‘position 2’ (data analysis was performed on protein sequences including affinity tags. Sequence offset to UniProt sequences 6His-AOS1 + 23 aa, FAT10 -1
aa), the MS measurement in which the crosslink was identified ‘raw file’, ‘delta S’, which gives the delta score of the respective crosslink and is a measure for how close the best assigned hit was scored
in regard to the second best, the ‘ld-score’, which is a weighted sum of different scores used to assess the quality of the composite MS2 spectrum as calculated by xQuest and the false discovery rate (‘FDR’)
as calculated by xProphet. Crosslinks which were identified with delta-S < 0.95, lD-Score > 25 and FDR < 0.05 are listed in this table.
