# Supplementary material for: The ubiquitin-like modifier FAT10 interferes with SUMO activation
Source: Nat Commun. 2019 Oct 1;10:4452. doi: 10.1038/s41467-019-12430-z (PMC6773726; doi:10.1038/s41467-019-12430-z)
Supplement: Supplementary file 5 — Supplementary Data 2 [file 41467_2019_12430_MOESM5_ESM.xlsx]

## Sheet: Tabelle1
Supplementary Data 2: Intra- and inter-protein crosslinks of AOS1/UBA2 and FAT10-AV.
lD-Score > 25
Data analysis was performed on protein sequences including affinity tags. Sequence offset to UniProt sequences 6His-AOS1 + 23 aa, FAT10-AV mutant -1 aa
Crosslinked peptide	Protein 1	Protein 2	Type	Position 1	Position 2	Raw file	DeltaS	ld-Score	FDR
GSHMASMVEKEEAGGGISEEEAAQYDR-LWGLEAQKR-a10-b8	6His-AOS1	6His-AOS1	intra-protein xl	27	55	F1903_sailerc_198_matched	0.00	51.64	0.000
GSHMASMVEKEEAGGGISEEEAAQYDR-VAKVSQGVEDGPDTKR-a10-b3	6His-AOS1	6His-AOS1	intra-protein xl	27	206	F1903_sailerc_186_matched	0.00	44.66	0.000
GSHMASMVEKEEAGGGISEEEAAQYDR-VSQGVEDGPDTKR-a10-b12	6His-AOS1	6His-AOS1	intra-protein xl	27	218	F1903_sailerc_185_matched	0.00	45.63	0.000
GSHMASMVEKEEAGGGISEEEAAQYDR-LDSSETTMVKK-a10-b10	6His-AOS1	6His-AOS1	intra-protein xl	27	231	F1903_sailerc_186_matched	0.94	31.44	0.021
GSHMASMVEKEEAGGGISEEEAAQYDR-KVVFCPVK-a10-b1	6His-AOS1	6His-AOS1	intra-protein xl	27	233	F1903_sailerc_194_matched	0.18	45.02	0.000
GSHMASMVEKEEAGGGISEEEAAQYDR-AKAALK-a10-b2	6His-AOS1	6His-AOS1	intra-protein xl	27	253	F1903_sailerc_185_matched	0.00	32.38	0.021
GSHMASMVEKEEAGGGISEEEAAQYDR-AKAALKR-a10-b2	6His-AOS1	6His-AOS1	intra-protein xl	27	253	F1903_sailerc_185_matched	0.00	29.19	0.021
GSHMASMVEKEEAGGGISEEEAAQYDR-AKAALKR-a10-b6	6His-AOS1	6His-AOS1	intra-protein xl	27	257	F1903_sailerc_186_matched	0.00	28.30	0.021
LWGLEAQKR-KVVFCPVK-a8-b1	6His-AOS1	6His-AOS1	intra-protein xl	55	233	F1903_sailerc_187_matched	0.00	26.28	0.021
LWGLEAQKR-AKAALK-a8-b2	6His-AOS1	6His-AOS1	intra-protein xl	55	253	F1903_sailerc_198_matched	0.94	29.07	0.021
VLLVGLKGLGAEIAK-LWGLEAQKR-a7-b8	6His-AOS1	6His-AOS1	intra-protein xl	68	55	F1903_sailerc_186_matched	0.00	35.27	0.021
VLLVGLKGLGAEIAK-VSQGVEDGPDTKR-a7-b12	6His-AOS1	6His-AOS1	intra-protein xl	68	218	F1903_sailerc_186_matched	0.00	31.10	0.021
VLLVGLKGLGAEIAK-AKAALK-a7-b2	6His-AOS1	6His-AOS1	intra-protein xl	68	253	F1903_sailerc_186_matched	0.94	38.83	0.000
VLLVGLKGLGAEIAK-AKAALKR-a7-b2	6His-AOS1	6His-AOS1	intra-protein xl	68	253	F1903_sailerc_187_matched	0.28	35.80	0.021
VLLVGLKGLGAEIAK-AKAALKR-a7-b6	6His-AOS1	6His-AOS1	intra-protein xl	68	257	F1903_sailerc_185_matched	0.30	36.22	0.021
GLGAEIAKNLILAGVK-LWGLEAQKR-a8-b8	6His-AOS1	6His-AOS1	intra-protein xl	76	55	F1903_sailerc_186_matched	0.56	36.42	0.021
GLGAEIAKNLILAGVK-VSQGVEDGPDTKR-a8-b12	6His-AOS1	6His-AOS1	intra-protein xl	76	218	F1903_sailerc_186_matched	0.49	27.05	0.021
GLGAEIAKNLILAGVK-AKAALKR-a8-b2	6His-AOS1	6His-AOS1	intra-protein xl	76	253	F1903_sailerc_187_matched	0.47	40.27	0.000
GLGAEIAKNLILAGVK-AKAALK-a8-b2	6His-AOS1	6His-AOS1	intra-protein xl	76	253	F1903_sailerc_186_matched	0.42	39.45	0.000
NLILAGVKGLTMLDHEQVTPEDPGAQFLIR-LWGLEAQKR-a8-b8	6His-AOS1	6His-AOS1	intra-protein xl	84	55	F1903_sailerc_187_matched	0.25	33.57	0.021
VDQICHKNSIK-VDQICHKNSIK-a7-b7	6His-AOS1	6His-AOS1	intra-protein xl	171	171	F1903_sailerc_188_matched	0.29	29.40	0.021
VDQICHKNSIK-KVVFCPVK-a7-b1	6His-AOS1	6His-AOS1	intra-protein xl	171	233	F1903_sailerc_196_matched	0.78	30.70	0.021
VDQICHKNSIK-AKAALKR-a7-b2	6His-AOS1	6His-AOS1	intra-protein xl	171	253	F1903_sailerc_189_matched	0.45	34.91	0.021
VDQICHKNSIK-AKAALK-a7-b2	6His-AOS1	6His-AOS1	intra-protein xl	171	253	F1903_sailerc_187_matched	0.76	33.46	0.021
FFTGDVFGYHGYTFANLGEHEFVEEKTK-VAKVSQGVEDGPDTKR-a26-b3	6His-AOS1	6His-AOS1	intra-protein xl	201	206	F1903_sailerc_197_matched	0.66	37.43	0.000
TKVAKVSQGVEDGPDTK-VAKVSQGVEDGPDTKR-a2-b3	6His-AOS1	6His-AOS1	intra-protein xl	203	206	F1903_sailerc_186_matched	0.68	34.27	0.021
TKVAKVSQGVEDGPDTK-AKLDSSETTMVK-a2-b2	6His-AOS1	6His-AOS1	intra-protein xl	203	221	F1903_sailerc_186_matched	0.66	39.31	0.000
TKVAKVSQGVEDGPDTK-RAKLDSSETTMVK-a2-b3	6His-AOS1	6His-AOS1	intra-protein xl	203	221	F1903_sailerc_185_matched	0.78	27.45	0.021
VAKVSQGVEDGPDTK-LWGLEAQKR-a3-b8	6His-AOS1	6His-AOS1	intra-protein xl	206	55	F1903_sailerc_188_matched	0.59	41.12	0.000
VAKVSQGVEDGPDTKR-LWGLEAQKR-a3-b8	6His-AOS1	6His-AOS1	intra-protein xl	206	55	F1903_sailerc_187_matched	0.60	34.38	0.021
VAKVSQGVEDGPDTKR-DVIVKVDQICHK-a3-b5	6His-AOS1	6His-AOS1	intra-protein xl	206	164	F1903_sailerc_193_matched	0.17	44.87	0.000
VAKVSQGVEDGPDTKR-VDQICHKNSIK-a3-b7	6His-AOS1	6His-AOS1	intra-protein xl	206	171	F1903_sailerc_187_matched	0.82	37.30	0.000
VAKVSQGVEDGPDTK-VDQICHKNSIK-a3-b7	6His-AOS1	6His-AOS1	intra-protein xl	206	171	F1903_sailerc_188_matched	0.00	32.25	0.021
VAKVSQGVEDGPDTKR-VAKVSQGVEDGPDTK-a3-b3	6His-AOS1	6His-AOS1	intra-protein xl	206	206	F1903_sailerc_185_matched	0.00	42.69	0.000
VAKVSQGVEDGPDTKR-VAKVSQGVEDGPDTKR-a3-b3	6His-AOS1	6His-AOS1	intra-protein xl	206	206	F1903_sailerc_194_matched	0.18	38.58	0.000
VAKVSQGVEDGPDTK-VAKVSQGVEDGPDTK-a3-b3	6His-AOS1	6His-AOS1	intra-protein xl	206	206	F1903_sailerc_193_matched	0.00	35.48	0.021
TKVAKVSQGVEDGPDTK-VAKVSQGVEDGPDTKR-a5-b3	6His-AOS1	6His-AOS1	intra-protein xl	206	206	F1903_sailerc_185_matched	0.53	30.92	0.021
VAKVSQGVEDGPDTKR-VSQGVEDGPDTKR-a3-b12	6His-AOS1	6His-AOS1	intra-protein xl	206	218	F1903_sailerc_185_matched	0.00	42.44	0.000
VAKVSQGVEDGPDTK-VSQGVEDGPDTKR-a3-b12	6His-AOS1	6His-AOS1	intra-protein xl	206	218	F1903_sailerc_186_matched	0.55	40.29	0.000
VAKVSQGVEDGPDTK-AKLDSSETTMVK-a3-b2	6His-AOS1	6His-AOS1	intra-protein xl	206	221	F1903_sailerc_186_matched	0.12	49.65	0.000
TKVAKVSQGVEDGPDTK-RAKLDSSETTMVK-a5-b3	6His-AOS1	6His-AOS1	intra-protein xl	206	221	F1903_sailerc_185_matched	0.66	39.84	0.000
VAKVSQGVEDGPDTK-RAKLDSSETTMVK-a3-b3	6His-AOS1	6His-AOS1	intra-protein xl	206	221	F1903_sailerc_185_matched	0.90	36.44	0.021
VAKVSQGVEDGPDTKR-AKLDSSETTMVK-a3-b2	6His-AOS1	6His-AOS1	intra-protein xl	206	221	F1903_sailerc_187_matched	0.84	34.63	0.021
VAKVSQGVEDGPDTK-AKLDSSETTMVKK-a3-b2	6His-AOS1	6His-AOS1	intra-protein xl	206	221	F1903_sailerc_193_matched	0.00	32.15	0.021
VAKVSQGVEDGPDTKR-RAKLDSSETTMVK-a3-b3	6His-AOS1	6His-AOS1	intra-protein xl	206	221	F1903_sailerc_185_matched	0.73	26.07	0.021
VAKVSQGVEDGPDTK-LDSSETTMVKKK-a3-b10	6His-AOS1	6His-AOS1	intra-protein xl	206	231	F1903_sailerc_185_matched	0.34	36.97	0.000
VAKVSQGVEDGPDTK-AKLDSSETTMVKK-a3-b12	6His-AOS1	6His-AOS1	intra-protein xl	206	231	F1903_sailerc_194_matched	0.00	35.67	0.021
VAKVSQGVEDGPDTK-LDSSETTMVKK-a3-b10	6His-AOS1	6His-AOS1	intra-protein xl	206	231	F1903_sailerc_186_matched	0.60	34.25	0.021
VAKVSQGVEDGPDTKR-AKLDSSETTMVKK-a3-b12	6His-AOS1	6His-AOS1	intra-protein xl	206	231	F1903_sailerc_188_matched	0.18	31.05	0.021
VAKVSQGVEDGPDTKR-LDSSETTMVKK-a3-b10	6His-AOS1	6His-AOS1	intra-protein xl	206	231	F1903_sailerc_186_matched	0.28	28.34	0.021
TKVAKVSQGVEDGPDTK-AKLDSSETTMVKK-a5-b12	6His-AOS1	6His-AOS1	intra-protein xl	206	231	F1903_sailerc_185_matched	0.64	26.17	0.021
VAKVSQGVEDGPDTKR-LDSSETTMVKKK-a3-b10	6His-AOS1	6His-AOS1	intra-protein xl	206	231	F1903_sailerc_185_matched	0.46	25.16	0.021
VAKVSQGVEDGPDTK-LDSSETTMVKKK-a3-b11	6His-AOS1	6His-AOS1	intra-protein xl	206	232	F1903_sailerc_186_matched	0.80	27.81	0.021
VAKVSQGVEDGPDTKR-KVVFCPVK-a3-b1	6His-AOS1	6His-AOS1	intra-protein xl	206	233	F1903_sailerc_187_matched	0.00	41.15	0.000
VAKVSQGVEDGPDTK-KVVFCPVK-a3-b1	6His-AOS1	6His-AOS1	intra-protein xl	206	233	F1903_sailerc_194_matched	0.00	36.56	0.021
VAKVSQGVEDGPDTKR-KKVVFCPVK-a3-b2	6His-AOS1	6His-AOS1	intra-protein xl	206	233	F1903_sailerc_186_matched	0.31	32.91	0.021
VAKVSQGVEDGPDTKR-EALEVDWSSEKAK-a3-b11	6His-AOS1	6His-AOS1	intra-protein xl	206	251	F1903_sailerc_185_matched	0.00	34.42	0.021
VAKVSQGVEDGPDTK-EALEVDWSSEKAK-a3-b11	6His-AOS1	6His-AOS1	intra-protein xl	206	251	F1903_sailerc_193_matched	0.70	27.10	0.021
VAKVSQGVEDGPDTKR-AKAALKR-a3-b2	6His-AOS1	6His-AOS1	intra-protein xl	206	253	F1903_sailerc_187_matched	0.15	42.66	0.000
VAKVSQGVEDGPDTK-AKAALK-a3-b2	6His-AOS1	6His-AOS1	intra-protein xl	206	253	F1903_sailerc_193_matched	0.27	37.13	0.000
VAKVSQGVEDGPDTK-AKAALKR-a3-b2	6His-AOS1	6His-AOS1	intra-protein xl	206	253	F1903_sailerc_187_matched	0.25	34.62	0.021
TKVAKVSQGVEDGPDTK-AKAALKR-a5-b2	6His-AOS1	6His-AOS1	intra-protein xl	206	253	F1903_sailerc_187_matched	0.59	28.57	0.021
VAKVSQGVEDGPDTK-AKAALKR-a3-b6	6His-AOS1	6His-AOS1	intra-protein xl	206	257	F1903_sailerc_193_matched	0.36	32.17	0.021
VAKVSQGVEDGPDTKR-AKAALKR-a3-b6	6His-AOS1	6His-AOS1	intra-protein xl	206	257	F1903_sailerc_188_matched	0.32	26.65	0.021
VSQGVEDGPDTKR-LWGLEAQKR-a12-b8	6His-AOS1	6His-AOS1	intra-protein xl	218	55	F1903_sailerc_196_matched	0.12	42.70	0.000
VSQGVEDGPDTKR-DVIVKVDQICHK-a12-b5	6His-AOS1	6His-AOS1	intra-protein xl	218	164	F1903_sailerc_185_matched	0.00	32.68	0.021
VSQGVEDGPDTKR-VDQICHKNSIK-a12-b7	6His-AOS1	6His-AOS1	intra-protein xl	218	171	F1903_sailerc_196_matched	0.84	29.34	0.021
VSQGVEDGPDTKR-VSQGVEDGPDTKR-a12-b12	6His-AOS1	6His-AOS1	intra-protein xl	218	218	F1903_sailerc_188_matched	0.00	33.44	0.021
VSQGVEDGPDTKR-AKLDSSETTMVK-a12-b2	6His-AOS1	6His-AOS1	intra-protein xl	218	221	F1903_sailerc_197_matched	0.16	38.51	0.000
VSQGVEDGPDTKR-LDSSETTMVKK-a12-b10	6His-AOS1	6His-AOS1	intra-protein xl	218	231	F1903_sailerc_187_matched	0.00	37.84	0.000
VSQGVEDGPDTKR-LDSSETTMVKKK-a12-b10	6His-AOS1	6His-AOS1	intra-protein xl	218	231	F1903_sailerc_186_matched	0.92	34.26	0.021
VSQGVEDGPDTKRAK-LDSSETTMVKKK-a12-b10	6His-AOS1	6His-AOS1	intra-protein xl	218	231	F1903_sailerc_186_matched	0.33	25.78	0.021
VSQGVEDGPDTKR-LDSSETTMVKKK-a12-b11	6His-AOS1	6His-AOS1	intra-protein xl	218	232	F1903_sailerc_187_matched	0.00	32.85	0.021
VSQGVEDGPDTKR-KVVFCPVK-a12-b1	6His-AOS1	6His-AOS1	intra-protein xl	218	233	F1903_sailerc_193_matched	0.00	36.61	0.021
VSQGVEDGPDTKR-KKVVFCPVK-a12-b2	6His-AOS1	6His-AOS1	intra-protein xl	218	233	F1903_sailerc_190_matched	0.23	26.11	0.021
VSQGVEDGPDTKR-AKAALKR-a12-b2	6His-AOS1	6His-AOS1	intra-protein xl	218	253	F1903_sailerc_188_matched	0.34	35.52	0.021
VSQGVEDGPDTKR-AKAALK-a12-b2	6His-AOS1	6His-AOS1	intra-protein xl	218	253	F1903_sailerc_195_matched	0.00	32.08	0.021
VSQGVEDGPDTKR-AKAALKR-a12-b6	6His-AOS1	6His-AOS1	intra-protein xl	218	257	F1903_sailerc_189_matched	0.00	33.67	0.021
AKLDSSETTMVK-LWGLEAQKR-a2-b8	6His-AOS1	6His-AOS1	intra-protein xl	221	55	F1903_sailerc_188_matched	0.00	36.23	0.021
AKLDSSETTMVK-DVIVKVDQICHK-a2-b5	6His-AOS1	6His-AOS1	intra-protein xl	221	164	F1903_sailerc_185_matched	0.00	26.96	0.021
AKLDSSETTMVK-VDQICHKNSIK-a2-b7	6His-AOS1	6His-AOS1	intra-protein xl	221	171	F1903_sailerc_187_matched	0.51	32.44	0.021
RAKLDSSETTMVK-VSQGVEDGPDTKR-a3-b12	6His-AOS1	6His-AOS1	intra-protein xl	221	218	F1903_sailerc_194_matched	0.71	26.25	0.021
AKLDSSETTMVK-AKLDSSETTMVK-a2-b2	6His-AOS1	6His-AOS1	intra-protein xl	221	221	F1903_sailerc_185_matched	0.41	34.53	0.021
AKLDSSETTMVK-LDSSETTMVKK-a2-b10	6His-AOS1	6His-AOS1	intra-protein xl	221	231	F1903_sailerc_186_matched	0.51	27.65	0.021
AKLDSSETTMVK-KVVFCPVK-a2-b1	6His-AOS1	6His-AOS1	intra-protein xl	221	233	F1903_sailerc_186_matched	0.00	36.91	0.000
AKLDSSETTMVK-AKAALK-a2-b2	6His-AOS1	6His-AOS1	intra-protein xl	221	253	F1903_sailerc_188_matched	0.00	34.39	0.021
AKLDSSETTMVK-AKAALKR-a2-b2	6His-AOS1	6His-AOS1	intra-protein xl	221	253	F1903_sailerc_196_matched	0.37	30.88	0.021
AKLDSSETTMVKK-AKAALK-a2-b2	6His-AOS1	6His-AOS1	intra-protein xl	221	253	F1903_sailerc_196_matched	0.48	27.22	0.021
LDSSETTMVKK-LWGLEAQKR-a10-b8	6His-AOS1	6His-AOS1	intra-protein xl	231	55	F1903_sailerc_195_matched	0.62	32.49	0.021
AKLDSSETTMVKK-LWGLEAQKR-a12-b8	6His-AOS1	6His-AOS1	intra-protein xl	231	55	F1903_sailerc_187_matched	0.00	29.69	0.021
LDSSETTMVKK-VDQICHKNSIK-a10-b7	6His-AOS1	6His-AOS1	intra-protein xl	231	171	F1903_sailerc_188_matched	0.55	28.45	0.021
AKLDSSETTMVKK-VDQICHKNSIK-a12-b7	6His-AOS1	6His-AOS1	intra-protein xl	231	171	F1903_sailerc_190_matched	0.00	26.59	0.021
AKLDSSETTMVKK-VSQGVEDGPDTKR-a12-b12	6His-AOS1	6His-AOS1	intra-protein xl	231	218	F1903_sailerc_196_matched	0.00	37.47	0.000
AKLDSSETTMVKK-AKLDSSETTMVK-a12-b2	6His-AOS1	6His-AOS1	intra-protein xl	231	221	F1903_sailerc_186_matched	0.47	26.15	0.021
AKLDSSETTMVKK-AKLDSSETTMVKK-a12-b12	6His-AOS1	6His-AOS1	intra-protein xl	231	231	F1903_sailerc_186_matched	0.36	29.81	0.021
LDSSETTMVKK-KVVFCPVK-a10-b1	6His-AOS1	6His-AOS1	intra-protein xl	231	233	F1903_sailerc_187_matched	0.45	38.66	0.000
AKLDSSETTMVKK-KVVFCPVK-a12-b1	6His-AOS1	6His-AOS1	intra-protein xl	231	233	F1903_sailerc_198_matched	0.00	33.93	0.021
AKLDSSETTMVKK-AKAALKR-a12-b2	6His-AOS1	6His-AOS1	intra-protein xl	231	253	F1903_sailerc_188_matched	0.39	33.62	0.021
AKLDSSETTMVKK-AKAALK-a12-b2	6His-AOS1	6His-AOS1	intra-protein xl	231	253	F1903_sailerc_188_matched	0.00	32.59	0.021
LDSSETTMVKK-AKAALK-a10-b2	6His-AOS1	6His-AOS1	intra-protein xl	231	253	F1903_sailerc_187_matched	0.00	32.40	0.021
LDSSETTMVKK-AKAALKR-a10-b2	6His-AOS1	6His-AOS1	intra-protein xl	231	253	F1903_sailerc_187_matched	0.46	28.23	0.021
KVVFCPVK-KVVFCPVK-a1-b1	6His-AOS1	6His-AOS1	intra-protein xl	233	233	F1903_sailerc_187_matched	0.00	34.14	0.021
KVVFCPVK-AKAALK-a1-b2	6His-AOS1	6His-AOS1	intra-protein xl	233	253	F1903_sailerc_196_matched	0.82	35.59	0.021
KVVFCPVK-AKAALKR-a1-b2	6His-AOS1	6His-AOS1	intra-protein xl	233	253	F1903_sailerc_189_matched	0.00	32.40	0.021
VVFCPVKEALEVDWSSEK-DVIVKVDQICHK-a7-b5	6His-AOS1	6His-AOS1	intra-protein xl	240	164	F1903_sailerc_193_matched	0.42	29.26	0.021
VVFCPVKEALEVDWSSEK-VDQICHKNSIK-a7-b7	6His-AOS1	6His-AOS1	intra-protein xl	240	171	F1903_sailerc_193_matched	0.93	40.63	0.000
VVFCPVKEALEVDWSSEK-VSQGVEDGPDTKR-a7-b12	6His-AOS1	6His-AOS1	intra-protein xl	240	218	F1903_sailerc_186_matched	0.53	38.32	0.000
VVFCPVKEALEVDWSSEK-LDSSETTMVKK-a7-b10	6His-AOS1	6His-AOS1	intra-protein xl	240	231	F1903_sailerc_186_matched	0.43	27.05	0.021
EALEVDWSSEKAK-VSQGVEDGPDTKR-a11-b12	6His-AOS1	6His-AOS1	intra-protein xl	251	218	F1903_sailerc_185_matched	0.00	39.48	0.000
EALEVDWSSEKAK-AKLDSSETTMVK-a11-b2	6His-AOS1	6His-AOS1	intra-protein xl	251	221	F1903_sailerc_194_matched	0.20	28.14	0.021
EALEVDWSSEKAK-KVVFCPVK-a11-b1	6His-AOS1	6His-AOS1	intra-protein xl	251	233	F1903_sailerc_196_matched	0.22	31.47	0.021
EALEVDWSSEKAK-KKVVFCPVK-a11-b2	6His-AOS1	6His-AOS1	intra-protein xl	251	233	F1903_sailerc_188_matched	0.00	29.48	0.021
TTSDYFLLQVLLKFR-AKAALK-a13-b2	6His-AOS1	6His-AOS1	intra-protein xl	271	253	F1903_sailerc_193_matched	0.15	34.48	0.021
TTSDYFLLQVLLKFR-AKAALKR-a13-b2	6His-AOS1	6His-AOS1	intra-protein xl	271	253	F1903_sailerc_188_matched	0.35	31.13	0.021
TTSDYFLLQVLLKFR-AKAALKR-a13-b6	6His-AOS1	6His-AOS1	intra-protein xl	271	257	F1903_sailerc_187_matched	0.37	33.00	0.021
YCFSEMAPVCAVVGGILAQEIVKALSQR-LWGLEAQKR-a23-b8	6His-AOS1	6His-AOS1	intra-protein xl	339	55	F1903_sailerc_188_matched	0.28	25.66	0.021
YCFSEMAPVCAVVGGILAQEIVKALSQR-KVVFCPVK-a23-b1	6His-AOS1	6His-AOS1	intra-protein xl	339	233	F1903_sailerc_186_matched	0.25	26.41	0.021
GSHMASMVEKEEAGGGISEEEAAQYDR-IKEHVR-a10-b2	6His-AOS1	Fat10	inter-protein xl	27	33	F1903_sailerc_186_matched	0.00	35.52	0.000
VLLVGLKGLGAEIAK-IKEHVR-a7-b2	6His-AOS1	Fat10	inter-protein xl	68	33	F1903_sailerc_185_matched	0.00	33.64	0.000
GLGAEIAKNLILAGVK-IKEHVR-a8-b2	6His-AOS1	Fat10	inter-protein xl	76	33	F1903_sailerc_185_matched	0.00	34.95	0.000
VAKVSQGVEDGPDTKR-IKEHVR-a3-b2	6His-AOS1	Fat10	inter-protein xl	206	33	F1903_sailerc_187_matched	0.00	39.38	0.000
VAKVSQGVEDGPDTK-IKEHVR-a3-b2	6His-AOS1	Fat10	inter-protein xl	206	33	F1903_sailerc_187_matched	0.00	34.63	0.000
VAKVSQGVEDGPDTK-ILKPRR-a3-b3	6His-AOS1	Fat10	inter-protein xl	206	57	F1903_sailerc_188_matched	0.44	26.45	0.028
VAKVSQGVEDGPDTK-RSLSSYGIDKEK-a3-b10	6His-AOS1	Fat10	inter-protein xl	206	69	F1903_sailerc_186_matched	0.00	26.01	0.028
VAKVSQGVEDGPDTKR-LEDGKMMADYGIR-a3-b5	6His-AOS1	Fat10	inter-protein xl	206	142	F1903_sailerc_185_matched	0.67	27.60	0.016
VSQGVEDGPDTKR-IKEHVR-a12-b2	6His-AOS1	Fat10	inter-protein xl	218	33	F1903_sailerc_187_matched	0.00	30.53	0.016
VSQGVEDGPDTKRAK-RSLSSYGIDKEK-a12-b10	6His-AOS1	Fat10	inter-protein xl	218	69	F1903_sailerc_186_matched	0.35	25.52	0.028
AKLDSSETTMVK-IKEHVR-a2-b2	6His-AOS1	Fat10	inter-protein xl	221	33	F1903_sailerc_187_matched	0.20	32.82	0.000
AKLDSSETTMVK-SLSSYGIDKEK-a2-b9	6His-AOS1	Fat10	inter-protein xl	221	69	F1903_sailerc_186_matched	0.00	25.13	0.040
AKLDSSETTMVKK-IKEHVR-a12-b2	6His-AOS1	Fat10	inter-protein xl	231	33	F1903_sailerc_187_matched	0.39	33.59	0.000
LDSSETTMVKK-IKEHVR-a10-b2	6His-AOS1	Fat10	inter-protein xl	231	33	F1903_sailerc_188_matched	0.61	25.67	0.028
TTSDYFLLQVLLKFR-IKEHVR-a13-b2	6His-AOS1	Fat10	inter-protein xl	271	33	F1903_sailerc_188_matched	0.00	28.76	0.016
GSHMASMVEKEEAGGGISEEEAAQYDR-QFLFQKK-a10-b6	6His-AOS1	UBA2	inter-protein xl	27	65	F1903_sailerc_194_matched	0.00	34.18	0.000
GSHMASMVEKEEAGGGISEEEAAQYDR-SKAQVAK-a10-b2	6His-AOS1	UBA2	inter-protein xl	27	72	F1903_sailerc_193_matched	0.00	47.50	0.000
GSHMASMVEKEEAGGGISEEEAAQYDR-TIFLNKQPNPR-a10-b6	6His-AOS1	UBA2	inter-protein xl	27	420	F1903_sailerc_185_matched	0.00	41.57	0.000
GLGAEIAKNLILAGVK-SKAQVAK-a8-b2	6His-AOS1	UBA2	inter-protein xl	76	72	F1903_sailerc_185_matched	0.34	35.87	0.000
FFTGDVFGYHGYTFANLGEHEFVEEKTK-TIFLNKQPNPR-a26-b6	6His-AOS1	UBA2	inter-protein xl	201	420	F1903_sailerc_197_matched	0.04	30.56	0.016
VAKVSQGVEDGPDTKR-SKAQVAK-a3-b2	6His-AOS1	UBA2	inter-protein xl	206	72	F1903_sailerc_195_matched	0.36	36.96	0.000
VAKVSQGVEDGPDTK-SKAQVAK-a3-b2	6His-AOS1	UBA2	inter-protein xl	206	72	F1903_sailerc_195_matched	0.20	26.00	0.028
VAKVSQGVEDGPDTKR-GVTECYECHPKPTQR-a3-b11	6His-AOS1	UBA2	inter-protein xl	206	164	F1903_sailerc_194_matched	0.00	44.76	0.000
VAKVSQGVEDGPDTKR-MHIFSMNMKSR-a3-b9	6His-AOS1	UBA2	inter-protein xl	206	371	F1903_sailerc_193_matched	0.00	31.36	0.000
VAKVSQGVEDGPDTK-TIFLNKQPNPR-a3-b6	6His-AOS1	UBA2	inter-protein xl	206	420	F1903_sailerc_194_matched	0.58	45.04	0.000
VAKVSQGVEDGPDTKR-TIFLNKQPNPR-a3-b6	6His-AOS1	UBA2	inter-protein xl	206	420	F1903_sailerc_186_matched	0.00	35.81	0.000
VAKVSQGVEDGPDTK-VGPKQAEDAAK-a3-b4	6His-AOS1	UBA2	inter-protein xl	206	557	F1903_sailerc_186_matched	0.74	40.63	0.000
VAKVSQGVEDGPDTKR-VGPKQAEDAAK-a3-b4	6His-AOS1	UBA2	inter-protein xl	206	557	F1903_sailerc_194_matched	0.68	25.48	0.028
VSQGVEDGPDTKR-SKAQVAK-a12-b2	6His-AOS1	UBA2	inter-protein xl	218	72	F1903_sailerc_195_matched	0.00	32.44	0.000
VSQGVEDGPDTKR-ASNEDGDIKR-a12-b9	6His-AOS1	UBA2	inter-protein xl	218	236	F1903_sailerc_188_matched	0.00	39.26	0.000
VSQGVEDGPDTKR-LFSKSIETLR-a12-b4	6His-AOS1	UBA2	inter-protein xl	218	324	F1903_sailerc_194_matched	0.70	32.63	0.000
VSQGVEDGPDTKR-MHIFSMNMKSR-a12-b9	6His-AOS1	UBA2	inter-protein xl	218	371	F1903_sailerc_198_matched	0.00	39.92	0.000
VAKVSQGVEDGPDTKR-TIFLNKQPNPR-a15-b6	6His-AOS1	UBA2	inter-protein xl	218	420	F1903_sailerc_194_matched	0.72	29.66	0.016
VSQGVEDGPDTKR-VGPKQAEDAAK-a12-b4	6His-AOS1	UBA2	inter-protein xl	218	557	F1903_sailerc_194_matched	0.90	30.86	0.016
AKLDSSETTMVK-SKAQVAK-a2-b2	6His-AOS1	UBA2	inter-protein xl	221	72	F1903_sailerc_196_matched	0.30	36.53	0.000
AKLDSSETTMVK-ASNEDGDIKR-a2-b9	6His-AOS1	UBA2	inter-protein xl	221	236	F1903_sailerc_196_matched	0.64	32.00	0.000
AKLDSSETTMVK-YLLTMDKLWR-a2-b7	6His-AOS1	UBA2	inter-protein xl	221	271	F1903_sailerc_194_matched	0.54	33.55	0.000
AKLDSSETTMVK-LFSKSIETLR-a2-b4	6His-AOS1	UBA2	inter-protein xl	221	324	F1903_sailerc_194_matched	0.00	38.11	0.000
AKLDSSETTMVK-MHIFSMNMKSR-a2-b9	6His-AOS1	UBA2	inter-protein xl	221	371	F1903_sailerc_194_matched	0.07	39.25	0.000
AKLDSSETTMVK-TIFLNKQPNPR-a2-b6	6His-AOS1	UBA2	inter-protein xl	221	420	F1903_sailerc_194_matched	0.19	42.67	0.000
AKLDSSETTMVKK-TIFLNKQPNPR-a2-b6	6His-AOS1	UBA2	inter-protein xl	221	420	F1903_sailerc_196_matched	0.63	27.31	0.016
AKLDSSETTMVKK-VGPKQAEDAAK-a12-b4	6His-AOS1	UBA2	inter-protein xl	231	557	F1903_sailerc_193_matched	0.00	27.40	0.016
AKAALKR-SKAQVAK-a2-b2	6His-AOS1	UBA2	inter-protein xl	253	72	F1903_sailerc_190_matched	0.49	30.98	0.016
DPPHNNFFFFDGMKGNGIVECLGPK-ILSGKIDQCR-a14-b5	6His-AOS1	UBA2	inter-protein xl	358	409	F1903_sailerc_194_matched	0.40	32.74	0.000
SEEWDLMTFDANPYDSVKK-LWGLEAQKR-a18-b8	Fat10	6His-AOS1	inter-protein xl	30	55	F1903_sailerc_185_matched	0.78	25.06	0.040
SEEWDLMTFDANPYDSVKK-VSQGVEDGPDTKR-a18-b12	Fat10	6His-AOS1	inter-protein xl	30	218	F1903_sailerc_186_matched	0.24	35.77	0.000
TKVPVQDQVLLLGSK-AKAALKR-a2-b2	Fat10	6His-AOS1	inter-protein xl	41	253	F1903_sailerc_186_matched	0.00	32.14	0.000
ILKPRRSLSSYGIDK-VSQGVEDGPDTKR-a3-b12	Fat10	6His-AOS1	inter-protein xl	57	218	F1903_sailerc_186_matched	0.00	25.76	0.028
SLSSYGIDKEK-AKAALKR-a9-b6	Fat10	6His-AOS1	inter-protein xl	69	257	F1903_sailerc_187_matched	0.31	28.89	0.016
SSSVAQVKAMIETK-LWGLEAQKR-a8-b8	Fat10	6His-AOS1	inter-protein xl	115	55	F1903_sailerc_187_matched	0.00	35.24	0.000
SSSVAQVKAMIETK-VSQGVEDGPDTKR-a8-b12	Fat10	6His-AOS1	inter-protein xl	115	218	F1903_sailerc_186_matched	0.00	46.06	0.000
SSSVAQVKAMIETK-AKLDSSETTMVKK-a8-b12	Fat10	6His-AOS1	inter-protein xl	115	231	F1903_sailerc_185_matched	0.33	25.90	0.028
TGIIPETQIVTCNGKR-VDQICHKNSIK-a15-b7	Fat10	6His-AOS1	inter-protein xl	136	171	F1903_sailerc_185_matched	0.86	25.32	0.028
TGIIPETQIVTCNGKR-VSQGVEDGPDTKR-a15-b12	Fat10	6His-AOS1	inter-protein xl	136	218	F1903_sailerc_186_matched	0.00	28.15	0.016
TGIIPETQIVTCNGKR-AKAALKR-a15-b2	Fat10	6His-AOS1	inter-protein xl	136	253	F1903_sailerc_186_matched	0.24	30.38	0.016
TGIIPETQIVTCNGKR-AKAALK-a15-b2	Fat10	6His-AOS1	inter-protein xl	136	253	F1903_sailerc_186_matched	0.45	25.33	0.028
TGIIPETQIVTCNGKR-AKAALKR-a15-b6	Fat10	6His-AOS1	inter-protein xl	136	257	F1903_sailerc_185_matched	0.28	29.83	0.016
LEDGKMMADYGIR-LWGLEAQKR-a5-b8	Fat10	6His-AOS1	inter-protein xl	142	55	F1903_sailerc_187_matched	0.00	29.35	0.016
LEDGKMMADYGIR-AKLDSSETTMVK-a5-b2	Fat10	6His-AOS1	inter-protein xl	142	221	F1903_sailerc_185_matched	0.00	34.85	0.000
LEDGKMMADYGIR-AKAALK-a5-b2	Fat10	6His-AOS1	inter-protein xl	142	253	F1903_sailerc_187_matched	0.00	34.51	0.000
SEEWDLMTFDANPYDSVKK-IKEHVR-a18-b2	Fat10	Fat10	intra-protein xl	30	33	F1903_sailerc_198_matched	0.00	33.46	0.021
SEEWDLMTFDANPYDSVKK-SSSVAQVKAMIETK-a18-b8	Fat10	Fat10	intra-protein xl	30	115	F1903_sailerc_196_matched	0.00	39.90	0.000
SEEWDLMTFDANPYDSVKK-TGIIPETQIVTCNGKR-a18-b15	Fat10	Fat10	intra-protein xl	30	136	F1903_sailerc_193_matched	0.26	28.81	0.021
SEEWDLMTFDANPYDSVKK-LEDGKMMADYGIR-a18-b5	Fat10	Fat10	intra-protein xl	30	142	F1903_sailerc_197_matched	0.00	36.43	0.021
SEEWDLMTFDANPYDSVKK-RLEDGKMMADYGIR-a18-b6	Fat10	Fat10	intra-protein xl	30	142	F1903_sailerc_190_matched	0.00	35.69	0.021
SKTKVPVQDQVLLLGSK-IKEHVR-a2-b2	Fat10	Fat10	intra-protein xl	39	33	F1903_sailerc_185_matched	0.83	41.54	0.000
SKTKVPVQDQVLLLGSK-RSLSSYGIDKEK-a2-b10	Fat10	Fat10	intra-protein xl	39	69	F1903_sailerc_185_matched	0.39	32.21	0.021
SKTKVPVQDQVLLLGSK-LEDGKMMADYGIR-a2-b5	Fat10	Fat10	intra-protein xl	39	142	F1903_sailerc_185_matched	0.74	34.49	0.021
TKVPVQDQVLLLGSK-KIKEHVR-a2-b1	Fat10	Fat10	intra-protein xl	41	31	F1903_sailerc_188_matched	0.30	25.81	0.021
TKVPVQDQVLLLGSK-IKEHVR-a2-b2	Fat10	Fat10	intra-protein xl	41	33	F1903_sailerc_188_matched	0.33	38.58	0.000
TKVPVQDQVLLLGSK-IKEHVRSK-a2-b2	Fat10	Fat10	intra-protein xl	41	33	F1903_sailerc_185_matched	0.00	33.45	0.021
SKTKVPVQDQVLLLGSK-ILKPRR-a4-b3	Fat10	Fat10	intra-protein xl	41	57	F1903_sailerc_186_matched	0.00	27.90	0.021
TKVPVQDQVLLLGSK-LEDGKMMADYGIR-a2-b5	Fat10	Fat10	intra-protein xl	41	142	F1903_sailerc_194_matched	0.72	32.26	0.021
SKTKVPVQDQVLLLGSK-LEDGKMMADYGIR-a4-b5	Fat10	Fat10	intra-protein xl	41	142	F1903_sailerc_186_matched	0.00	28.98	0.021
TKVPVQDQVLLLGSKILKPR-IKEHVR-a15-b2	Fat10	Fat10	intra-protein xl	54	33	F1903_sailerc_188_matched	0.00	32.52	0.021
VPVQDQVLLLGSKILKPR-IKEHVR-a13-b2	Fat10	Fat10	intra-protein xl	54	33	F1903_sailerc_186_matched	0.00	30.38	0.021
VPVQDQVLLLGSKILKPR-SLSSYGIDKEK-a13-b9	Fat10	Fat10	intra-protein xl	54	69	F1903_sailerc_186_matched	0.00	25.32	0.021
VPVQDQVLLLGSKILKPR-SSSVAQVKAMIETK-a13-b8	Fat10	Fat10	intra-protein xl	54	115	F1903_sailerc_186_matched	0.26	29.95	0.021
VPVQDQVLLLGSKILKPR-IKEHVR-a16-b2	Fat10	Fat10	intra-protein xl	57	33	F1903_sailerc_186_matched	0.00	27.77	0.021
SLSSYGIDKEK-IKEHVR-a9-b2	Fat10	Fat10	intra-protein xl	69	33	F1903_sailerc_190_matched	0.00	31.91	0.021
SLSSYGIDKEK-SLSSYGIDKEK-a9-b9	Fat10	Fat10	intra-protein xl	69	69	F1903_sailerc_187_matched	0.00	28.17	0.021
SLSSYGIDKEKTIHLTLK-LEDGKMMADYGIR-a9-b5	Fat10	Fat10	intra-protein xl	69	142	F1903_sailerc_185_matched	0.00	28.47	0.021
SLSSYGIDKEKTIHLTLK-LEDGKMMADYGIR-a11-b5	Fat10	Fat10	intra-protein xl	71	142	F1903_sailerc_186_matched	0.00	27.13	0.021
VVKPSDEELPLFLVESGDEAKR-IKEHVR-a3-b2	Fat10	Fat10	intra-protein xl	81	33	F1903_sailerc_189_matched	0.33	25.32	0.021
VVKPSDEELPLFLVESGDEAKR-IKEHVR-a21-b2	Fat10	Fat10	intra-protein xl	99	33	F1903_sailerc_189_matched	0.33	29.11	0.021
VVKPSDEELPLFLVESGDEAKR-KIKEHVR-a21-b3	Fat10	Fat10	intra-protein xl	99	33	F1903_sailerc_185_matched	0.00	25.44	0.021
VVKPSDEELPLFLVESGDEAKR-SLSSYGIDKEK-a21-b9	Fat10	Fat10	intra-protein xl	99	69	F1903_sailerc_194_matched	0.39	25.54	0.021
VVKPSDEELPLFLVESGDEAKR-SSSVAQVKAMIETK-a21-b8	Fat10	Fat10	intra-protein xl	99	115	F1903_sailerc_186_matched	0.24	37.65	0.000
VVKPSDEELPLFLVESGDEAKR-LEDGKMMADYGIR-a21-b5	Fat10	Fat10	intra-protein xl	99	142	F1903_sailerc_194_matched	0.36	28.77	0.021
SSSVAQVKAMIETK-IKEHVR-a8-b2	Fat10	Fat10	intra-protein xl	115	33	F1903_sailerc_196_matched	0.67	38.80	0.000
RSSSVAQVKAMIETK-IKEHVR-a9-b2	Fat10	Fat10	intra-protein xl	115	33	F1903_sailerc_198_matched	0.56	32.15	0.021
SSSVAQVKAMIETK-KIKEHVR-a8-b3	Fat10	Fat10	intra-protein xl	115	33	F1903_sailerc_190_matched	0.68	30.05	0.021
RSSSVAQVKAMIETK-RSLSSYGIDKEK-a9-b10	Fat10	Fat10	intra-protein xl	115	69	F1903_sailerc_188_matched	0.24	35.83	0.021
SSSVAQVKAMIETK-SLSSYGIDKEK-a8-b9	Fat10	Fat10	intra-protein xl	115	69	F1903_sailerc_185_matched	0.28	35.81	0.021
SSSVAQVKAMIETK-LEDGKMMADYGIR-a8-b5	Fat10	Fat10	intra-protein xl	115	142	F1903_sailerc_193_matched	0.66	43.06	0.000
RSSSVAQVKAMIETK-LEDGKMMADYGIR-a9-b5	Fat10	Fat10	intra-protein xl	115	142	F1903_sailerc_193_matched	0.82	30.08	0.021
AMIETKTGIIPETQIVTCNGK-IKEHVR-a6-b2	Fat10	Fat10	intra-protein xl	121	33	F1903_sailerc_194_matched	0.16	31.63	0.021
AMIETKTGIIPETQIVTCNGK-ILKPRR-a6-b3	Fat10	Fat10	intra-protein xl	121	57	F1903_sailerc_185_matched	0.41	25.04	0.021
TGIIPETQIVTCNGKR-KIKEHVR-a15-b1	Fat10	Fat10	intra-protein xl	136	31	F1903_sailerc_188_matched	0.00	26.59	0.021
TGIIPETQIVTCNGKR-IKEHVR-a15-b2	Fat10	Fat10	intra-protein xl	136	33	F1903_sailerc_198_matched	0.00	32.35	0.021
TGIIPETQIVTCNGKR-SSSVAQVKAMIETK-a15-b8	Fat10	Fat10	intra-protein xl	136	115	F1903_sailerc_196_matched	0.23	25.75	0.021
TGIIPETQIVTCNGKR-LEDGKMMADYGIR-a15-b5	Fat10	Fat10	intra-protein xl	136	142	F1903_sailerc_193_matched	0.00	33.42	0.021
LEDGKMMADYGIR-IKEHVR-a5-b2	Fat10	Fat10	intra-protein xl	142	33	F1903_sailerc_195_matched	0.39	42.02	0.000
LEDGKMMADYGIR-ILKPRR-a5-b3	Fat10	Fat10	intra-protein xl	142	57	F1903_sailerc_190_matched	0.36	30.81	0.021
LEDGKMMADYGIR-SLSSYGIDKEK-a5-b9	Fat10	Fat10	intra-protein xl	142	69	F1903_sailerc_198_matched	0.00	41.61	0.000
KGNLLFLASYCIAV-IKEHVR-a1-b2	Fat10	Fat10	intra-protein xl	151	33	F1903_sailerc_185_matched	0.24	26.84	0.021
SEEWDLMTFDANPYDSVKKIK-KHVGRSK-a18-b1	Fat10	UBA2	inter-protein xl	30	66	F1903_sailerc_197_matched	0.00	29.52	0.016
SEEWDLMTFDANPYDSVKK-VHLAEKGDGAELIWDK-a18-b6	Fat10	UBA2	inter-protein xl	30	336	F1903_sailerc_194_matched	0.00	28.64	0.016
VPVQDQVLLLGSKILKPR-QFLFQKK-a13-b6	Fat10	UBA2	inter-protein xl	54	65	F1903_sailerc_194_matched	0.21	27.46	0.016
KGVTECYECHPKPTQR-VAKVSQGVEDGPDTKR-a12-b3	UBA2	6His-AOS1	inter-protein xl	164	206	F1903_sailerc_198_matched	0.00	40.93	0.000
KGVTECYECHPKPTQR-VAKVSQGVEDGPDTK-a12-b3	UBA2	6His-AOS1	inter-protein xl	164	206	F1903_sailerc_193_matched	0.23	32.37	0.000
GVTECYECHPKPTQR-VAKVSQGVEDGPDTK-a11-b3	UBA2	6His-AOS1	inter-protein xl	164	206	F1903_sailerc_186_matched	0.00	31.21	0.016
KGVTECYECHPKPTQR-VSQGVEDGPDTKR-a12-b12	UBA2	6His-AOS1	inter-protein xl	164	218	F1903_sailerc_186_matched	0.00	34.52	0.000
GVTECYECHPKPTQR-VSQGVEDGPDTKR-a11-b12	UBA2	6His-AOS1	inter-protein xl	164	218	F1903_sailerc_187_matched	0.00	32.89	0.000
KGVTECYECHPKPTQR-AKLDSSETTMVK-a12-b2	UBA2	6His-AOS1	inter-protein xl	164	221	F1903_sailerc_187_matched	0.58	37.04	0.000
GVTECYECHPKPTQR-AKLDSSETTMVK-a11-b2	UBA2	6His-AOS1	inter-protein xl	164	221	F1903_sailerc_196_matched	0.26	32.86	0.000
ASNEDGDIKR-AKAALKR-a9-b2	UBA2	6His-AOS1	inter-protein xl	236	253	F1903_sailerc_197_matched	0.61	25.64	0.028
MHIFSMNMKSR-LWGLEAQKR-a9-b8	UBA2	6His-AOS1	inter-protein xl	371	55	F1903_sailerc_189_matched	0.00	34.61	0.000
TIFLNKQPNPR-LWGLEAQKR-a6-b8	UBA2	6His-AOS1	inter-protein xl	420	55	F1903_sailerc_196_matched	0.72	28.50	0.016
EKFAMVAPDVQIEDGK-VSQGVEDGPDTKR-a2-b12	UBA2	6His-AOS1	inter-protein xl	472	218	F1903_sailerc_193_matched	0.00	27.52	0.016
QFLFQKK-SKAQVAK-a6-b2	UBA2	UBA2	intra-protein xl	65	72	F1903_sailerc_198_matched	0.00	31.86	0.021
SKAQVAK-SKAQVAK-a2-b2	UBA2	UBA2	intra-protein xl	72	72	F1903_sailerc_197_matched	0.00	30.44	0.021
AQVAKESVLQFYPK-QFLFQKK-a5-b6	UBA2	UBA2	intra-protein xl	77	65	F1903_sailerc_186_matched	0.00	26.66	0.021
KGVTECYECHPKPTQR-VGPKQAEDAAK-a1-b4	UBA2	UBA2	intra-protein xl	153	557	F1903_sailerc_193_matched	0.00	29.42	0.021
KGVTECYECHPKPTQR-SKAQVAK-a12-b2	UBA2	UBA2	intra-protein xl	164	72	F1903_sailerc_188_matched	0.00	32.63	0.021
GVTECYECHPKPTQR-SKAQVAK-a11-b2	UBA2	UBA2	intra-protein xl	164	72	F1903_sailerc_195_matched	0.00	27.64	0.021
GVTECYECHPKPTQR-ASNEDGDIKR-a11-b9	UBA2	UBA2	intra-protein xl	164	236	F1903_sailerc_197_matched	0.00	29.26	0.021
GVTECYECHPKPTQR-MHIFSMNMKSR-a11-b9	UBA2	UBA2	intra-protein xl	164	371	F1903_sailerc_196_matched	0.00	28.96	0.021
KGVTECYECHPKPTQR-TIFLNKQPNPR-a12-b6	UBA2	UBA2	intra-protein xl	164	420	F1903_sailerc_196_matched	0.41	37.50	0.000
GVTECYECHPKPTQR-TIFLNKQPNPR-a11-b6	UBA2	UBA2	intra-protein xl	164	420	F1903_sailerc_189_matched	0.00	34.16	0.021
GVTECYECHPKPTQR-VGPKQAEDAAK-a11-b4	UBA2	UBA2	intra-protein xl	164	557	F1903_sailerc_196_matched	0.00	35.16	0.021
KGVTECYECHPKPTQR-VGPKQAEDAAK-a12-b4	UBA2	UBA2	intra-protein xl	164	557	F1903_sailerc_185_matched	0.00	30.83	0.021
ASNEDGDIKR-QFLFQKK-a9-b6	UBA2	UBA2	intra-protein xl	236	65	F1903_sailerc_195_matched	0.68	30.26	0.021
ASNEDGDIKR-SKAQVAK-a9-b2	UBA2	UBA2	intra-protein xl	236	72	F1903_sailerc_197_matched	0.43	41.70	0.000
ASNEDGDIKR-ISTKEWAK-a9-b4	UBA2	UBA2	intra-protein xl	236	241	F1903_sailerc_197_matched	0.59	34.68	0.021
ASNEDGDIKR-LFTKLFK-a9-b4	UBA2	UBA2	intra-protein xl	236	257	F1903_sailerc_189_matched	0.95	30.35	0.021
ASNEDGDIKR-LFKDDIR-a9-b3	UBA2	UBA2	intra-protein xl	236	260	F1903_sailerc_195_matched	0.57	42.10	0.000
ASNEDGDIKR-YLLTMDKLWR-a9-b7	UBA2	UBA2	intra-protein xl	236	271	F1903_sailerc_195_matched	0.88	33.90	0.021
ISTKEWAK-SKAQVAK-a4-b2	UBA2	UBA2	intra-protein xl	241	72	F1903_sailerc_198_matched	0.00	32.29	0.021
EWAKSTGYDPVK-ASNEDGDIKR-a4-b9	UBA2	UBA2	intra-protein xl	245	236	F1903_sailerc_196_matched	0.64	35.06	0.021
STGYDPVKLFTK-ASNEDGDIKR-a8-b9	UBA2	UBA2	intra-protein xl	253	236	F1903_sailerc_190_matched	0.66	37.18	0.000
STGYDPVKLFTK-LFKDDIR-a8-b3	UBA2	UBA2	intra-protein xl	253	260	F1903_sailerc_197_matched	0.00	34.53	0.021
LFTKLFKDDIR-ASNEDGDIKR-a4-b9	UBA2	UBA2	intra-protein xl	257	236	F1903_sailerc_188_matched	0.70	36.81	0.000
YLLTMDKLWR-QFLFQKK-a7-b6	UBA2	UBA2	intra-protein xl	271	65	F1903_sailerc_195_matched	0.63	30.56	0.021
DQQVLDVKSYAR-LFKDDIR-a8-b3	UBA2	UBA2	intra-protein xl	316	260	F1903_sailerc_198_matched	0.00	34.85	0.021
DQQVLDVKSYAR-LFSKSIETLR-a8-b4	UBA2	UBA2	intra-protein xl	316	324	F1903_sailerc_196_matched	0.25	40.34	0.000
VHLAEKGDGAELIWDKDDPSAMDFVTSAANLR-LFSKSIETLR-a6-b4	UBA2	UBA2	intra-protein xl	336	324	F1903_sailerc_196_matched	0.82	35.99	0.021
VHLAEKGDGAELIWDKDDPSAMDFVTSAANLR-SKAQVAK-a16-b2	UBA2	UBA2	intra-protein xl	346	72	F1903_sailerc_186_matched	0.00	36.71	0.020
GDGAELIWDKDDPSAMDFVTSAANLR-SKAQVAK-a10-b2	UBA2	UBA2	intra-protein xl	346	72	F1903_sailerc_194_matched	0.14	32.55	0.021
MHIFSMNMKSR-SKAQVAK-a9-b2	UBA2	UBA2	intra-protein xl	371	72	F1903_sailerc_196_matched	0.00	32.97	0.021
MHIFSMNMKSR-TIFLNKQPNPR-a9-b6	UBA2	UBA2	intra-protein xl	371	420	F1903_sailerc_196_matched	0.00	36.90	0.000
MHIFSMNMKSR-VGPKQAEDAAK-a9-b4	UBA2	UBA2	intra-protein xl	371	557	F1903_sailerc_196_matched	0.00	31.08	0.021
TIFLNKQPNPR-ASNEDGDIKR-a6-b9	UBA2	UBA2	intra-protein xl	420	236	F1903_sailerc_196_matched	0.30	26.44	0.021
TIFLNKQPNPR-ILSGKIDQCR-a6-b5	UBA2	UBA2	intra-protein xl	420	409	F1903_sailerc_189_matched	0.14	36.07	0.021
TIFLNKQPNPR-KLSEFGIR-a6-b1	UBA2	UBA2	intra-protein xl	420	505	F1903_sailerc_196_matched	0.00	29.29	0.021
TIFLNKQPNPR-VGPKQAEDAAK-a6-b4	UBA2	UBA2	intra-protein xl	420	557	F1903_sailerc_187_matched	0.88	35.41	0.021
LNVHKVTVLTLQDK-ASNEDGDIKR-a5-b9	UBA2	UBA2	intra-protein xl	458	236	F1903_sailerc_194_matched	0.85	38.17	0.000
LNVHKVTVLTLQDK-KLSEFGIR-a5-b1	UBA2	UBA2	intra-protein xl	458	505	F1903_sailerc_194_matched	0.00	38.74	0.000
LNVHKVTVLTLQDK-VGPKQAEDAAK-a5-b4	UBA2	UBA2	intra-protein xl	458	557	F1903_sailerc_194_matched	0.90	30.74	0.021
VTVLTLQDKIVK-KLSEFGIR-a9-b1	UBA2	UBA2	intra-protein xl	467	505	F1903_sailerc_185_matched	0.54	35.36	0.021
EKFAMVAPDVQIEDGK-GVTECYECHPKPTQR-a2-b11	UBA2	UBA2	intra-protein xl	472	164	F1903_sailerc_194_matched	0.00	27.08	0.021
GTILISSEEGETEANNHKK-ASNEDGDIKR-a18-b9	UBA2	UBA2	intra-protein xl	504	236	F1903_sailerc_193_matched	0.00	25.67	0.021
DVEFEVVGDAPEKVGPK-KGVTECYECHPKPTQR-a13-b1	UBA2	UBA2	intra-protein xl	553	153	F1903_sailerc_194_matched	0.00	25.45	0.021
VGPKQAEDAAK-SKAQVAK-a4-b2	UBA2	UBA2	intra-protein xl	557	72	F1903_sailerc_195_matched	0.00	35.87	0.021
VGPKQAEDAAK-ILSGKIDQCR-a4-b5	UBA2	UBA2	intra-protein xl	557	409	F1903_sailerc_196_matched	0.26	31.62	0.021
VGPKQAEDAAK-KLSEFGIR-a4-b1	UBA2	UBA2	intra-protein xl	557	505	F1903_sailerc_188_matched	0.71	29.28	0.021
KLDEKENLSAK-ILSGKIDQCR-a1-b5	UBA2	UBA2	intra-protein xl	613	409	F1903_sailerc_196_matched	0.83	25.00	0.021
KLDEKENLSAK-VGPKQAEDAAK-a5-b4	UBA2	UBA2	intra-protein xl	617	557	F1903_sailerc_193_matched	0.69	27.56	0.021
Supplementary Data 2. Intra- and inter-protein crosslinks of AOS1/UBA2 and FAT10-AV. Data referring to Fig. 7e. Column labels are the same as described in the legend to Supplementary Data 1.
