# Supplementary material for: The ubiquitin-like modifier FAT10 interferes with SUMO activation
Source: Nat Commun. 2019 Oct 1;10:4452. doi: 10.1038/s41467-019-12430-z (PMC6773726; doi:10.1038/s41467-019-12430-z)
Supplement: Supplementary file 6 — Supplementary Data 3 [file 41467_2019_12430_MOESM6_ESM.xlsx]

## Sheet: Tabelle1
Supplementary Data 3: Quantitative XL-MS for AOS1/UBA2 in presence or absence of SUMO-1
lD-Score > 28, p-value < 0.01, sum_violations = 0
Data analysis was performed on protein sequences including affinity tags. Sequence offset to UniProt sequences 6His-AOS1 + 23 aa, FAT10 -1 aa
uxID	log2ratio	pvalue	sum_violations	imputed values	Crosslinked peptide	Protein 1	Protein 2	Position 1	Position 2	Spectrum	DeltaS	ld-Score	FDR
UBA2:164:x:UBA2:553	-13.6916	3.73e-05	0	<=	DVEFEVVGDAPEKVGPK-KGVTECYECHPKPTQR-a13-b12	UBA2	UBA2	553	164	F1806_sailerc_269.08712.08712.4_F1806_sailerc_269.08670.08670.4	0	31.55	0.011
UBA2:164:x:UBA2:553	-13.6916	3.73e-05	0	<=	DVEFEVVGDAPEKVGPK-GVTECYECHPKPTQR-a13-b11	UBA2	UBA2	553	164	F1806_sailerc_262.10374.10374.5_F1806_sailerc_262.10290.10290.5	0	31.5	0.044
6His-AOS1:27:x:UBA2:72	-10.4744	9.95e-07	0	<=	GSHMASMVEKEEAGGGISEEEAAQYDR-SKAQVAK-a10-b2	6His-AOS1	UBA2	27	72	F1806_sailerc_269.08298.08298.4_F1806_sailerc_269.08261.08261.4	0	38.05	0
6His-AOS1:27:x:UBA2:72	-10.4744	9.95e-07	0	<=	GSHMASMVEKEEAGGGISEEEAAQYDR-SKAQVAK-a10-b2	6His-AOS1	UBA2	27	72	F1806_sailerc_256.08707.08707.4_F1806_sailerc_256.08736.08736.4	0	37.58	0
UBA2:346:x:UBA2:72	-4.82688	1.89e-05	0	==	GDGAELIWDKDDPSAMDFVTSAANLR-SKAQVAK-a10-b2	UBA2	UBA2	346	72	F1806_sailerc_269.18115.18115.4_F1806_sailerc_269.18083.18083.4	0.31	33.67	0.011
UBA2:346:x:UBA2:72	-4.82688	1.89e-05	0	==	GDGAELIWDKDDPSAMDFVTSAANLR-SKAQVAK-a10-b2	UBA2	UBA2	346	72	F1806_sailerc_265.20564.20564.4_F1806_sailerc_265.20611.20611.4	0.14	32.51	0.039
UBA2:346:x:UBA2:72	-4.82688	1.89e-05	0	==	GDGAELIWDKDDPSAMDFVTSAANLR-SKAQVAK-a10-b2	UBA2	UBA2	346	72	F1806_sailerc_259.19932.19932.4_F1806_sailerc_259.19984.19984.4	0.25	28.33	0.029
UBA2:420:x:UBA2:557	-4.70465	1.85e-06	0	==	TIFLNKQPNPR-VGPKQAEDAAK-a6-b4	UBA2	UBA2	420	557	F1806_sailerc_265.08948.08948.3_F1806_sailerc_265.08907.08907.3	0	38.58	0
UBA2:420:x:UBA2:557	-4.70465	1.85e-06	0	==	TIFLNKQPNPR-VGPKQAEDAAK-a6-b4	UBA2	UBA2	420	557	F1806_sailerc_271.08746.08746.3_F1806_sailerc_271.08644.08644.3	0	37.76	0.011
UBA2:420:x:UBA2:557	-4.70465	1.85e-06	0	==	TIFLNKQPNPR-VGPKQAEDAAK-a6-b4	UBA2	UBA2	420	557	F1806_sailerc_259.08621.08621.3_F1806_sailerc_259.08590.08590.3	0.58	28.43	0.029
UBA2:164:x:UBA2:420	-4.19776	4.01e-06	0	==	KGVTECYECHPKPTQR-TIFLNKQPNPR-a12-b6	UBA2	UBA2	164	420	F1806_sailerc_263.06488.06488.4_F1806_sailerc_263.06450.06450.4	0.51	39.84	0
UBA2:164:x:UBA2:420	-4.19776	4.01e-06	0	==	KGVTECYECHPKPTQR-TIFLNKQPNPR-a12-b6	UBA2	UBA2	164	420	F1806_sailerc_258.07244.07244.4_F1806_sailerc_258.07173.07173.4	0.41	38.65	0.015
UBA2:164:x:UBA2:420	-4.19776	4.01e-06	0	==	KGVTECYECHPKPTQR-TIFLNKQPNPR-a12-b6	UBA2	UBA2	164	420	F1806_sailerc_269.05903.05903.4_F1806_sailerc_269.05846.05846.4	0.48	36.94	0.011
UBA2:164:x:UBA2:420	-4.19776	4.01e-06	0	==	GVTECYECHPKPTQR-TIFLNKQPNPR-a11-b6	UBA2	UBA2	164	420	F1806_sailerc_258.08601.08601.5_F1806_sailerc_258.08520.08520.5	0.39	35.9	0.015
UBA2:164:x:UBA2:420	-4.19776	4.01e-06	0	==	KGVTECYECHPKPTQR-TIFLNKQPNPR-a12-b6	UBA2	UBA2	164	420	F1806_sailerc_245.08310.08310.5_F1806_sailerc_245.08296.08296.5	0.62	32.64	0.009
UBA2:164:x:UBA2:420	-4.19776	4.01e-06	0	==	GVTECYECHPKPTQR-TIFLNKQPNPR-a11-b6	UBA2	UBA2	164	420	F1806_sailerc_245.09806.09806.5_F1806_sailerc_245.09791.09791.5	0.34	32.56	0.009
UBA2:164:x:UBA2:420	-4.19776	4.01e-06	0	==	GVTECYECHPKPTQR-TIFLNKQPNPR-a11-b6	UBA2	UBA2	164	420	F1806_sailerc_269.07145.07145.3_F1806_sailerc_269.07060.07060.3	0.23	32.22	0.011
UBA2:164:x:UBA2:420	-4.19776	4.01e-06	0	==	GVTECYECHPKPTQR-TIFLNKQPNPR-a11-b6	UBA2	UBA2	164	420	F1806_sailerc_265.09001.09001.5_F1806_sailerc_265.08941.08941.5	0.35	32.08	0.044
UBA2:164:x:UBA2:420	-4.19776	4.01e-06	0	==	KGVTECYECHPKPTQR-TIFLNKQPNPR-a12-b6	UBA2	UBA2	164	420	F1806_sailerc_251.07953.07953.5_F1806_sailerc_251.07907.07907.5	0.6	31.68	0.014
UBA2:164:x:UBA2:420	-4.19776	4.01e-06	0	==	GVTECYECHPKPTQR-TIFLNKQPNPR-a11-b6	UBA2	UBA2	164	420	F1806_sailerc_252.09540.09540.5_F1806_sailerc_252.09520.09520.5	0.29	30.36	0.019
6His-AOS1:218:x:UBA2:164	-4.05053	1.91e-05	0	==	KGVTECYECHPKPTQR-VSQGVEDGPDTKR-a12-b12	UBA2	6His-AOS1	164	218	F1806_sailerc_268.03717.03717.4_F1806_sailerc_268.03684.03684.4	0	37.87	0
6His-AOS1:218:x:UBA2:164	-4.05053	1.91e-05	0	==	KGVTECYECHPKPTQR-VSQGVEDGPDTKR-a12-b12	UBA2	6His-AOS1	164	218	F1806_sailerc_259.03854.03854.5_F1806_sailerc_259.03787.03787.5	0	36.32	0
6His-AOS1:218:x:UBA2:164	-4.05053	1.91e-05	0	==	KGVTECYECHPKPTQR-VSQGVEDGPDTKR-a12-b12	UBA2	6His-AOS1	164	218	F1806_sailerc_262.03847.03847.4_F1806_sailerc_262.03756.03756.4	0	34.08	0
6His-AOS1:218:x:UBA2:164	-4.05053	1.91e-05	0	==	GVTECYECHPKPTQR-VSQGVEDGPDTKR-a11-b12	UBA2	6His-AOS1	164	218	F1806_sailerc_264.05848.05848.5_F1806_sailerc_264.05775.05775.5	0	32.65	0
6His-AOS1:218:x:UBA2:164	-4.05053	1.91e-05	0	==	GVTECYECHPKPTQR-VSQGVEDGPDTKR-a11-b12	UBA2	6His-AOS1	164	218	F1806_sailerc_271.05989.05989.5_F1806_sailerc_271.05938.05938.5	0	32.61	0
6His-AOS1:218:x:UBA2:164	-4.05053	1.91e-05	0	==	GVTECYECHPKPTQR-VSQGVEDGPDTKR-a11-b12	UBA2	6His-AOS1	164	218	F1806_sailerc_259.05770.05770.5_F1806_sailerc_259.05718.05718.5	0	32.58	0
6His-AOS1:218:x:UBA2:164	-4.05053	1.91e-05	0	==	KGVTECYECHPKPTQR-VSQGVEDGPDTKR-a12-b12	UBA2	6His-AOS1	164	218	F1806_sailerc_246.05097.05097.4_F1806_sailerc_246.04939.04939.4	0	31.65	0
6His-AOS1:218:x:UBA2:164	-4.05053	1.91e-05	0	==	GVTECYECHPKPTQR-VSQGVEDGPDTKR-a11-b12	UBA2	6His-AOS1	164	218	F1806_sailerc_245.06682.06682.3_F1806_sailerc_245.06601.06601.3	0	29.74	0.021
6His-AOS1:218:x:UBA2:164	-4.05053	1.91e-05	0	==	GVTECYECHPKPTQR-VSQGVEDGPDTKR-a11-b12	UBA2	6His-AOS1	164	218	F1806_sailerc_252.06556.06556.4_F1806_sailerc_252.06504.06504.4	0	29.14	0
6His-AOS1:218:x:UBA2:164	-4.05053	1.91e-05	0	==	KGVTECYECHPKPTQR-VSQGVEDGPDTKR-a12-b12	UBA2	6His-AOS1	164	218	F1806_sailerc_249.03879.03879.5_F1806_sailerc_249.03819.03819.5	0	28.4	0
UBA2:164:x:UBA2:557	-3.85892	4.64e-06	0	==	KGVTECYECHPKPTQR-VGPKQAEDAAK-a12-b4	UBA2	UBA2	164	557	F1806_sailerc_259.03699.03699.4_F1806_sailerc_259.03685.03685.4	0	45.95	0
UBA2:164:x:UBA2:557	-3.85892	4.64e-06	0	==	KGVTECYECHPKPTQR-VGPKQAEDAAK-a12-b4	UBA2	UBA2	164	557	F1806_sailerc_265.03765.03765.5_F1806_sailerc_265.03757.03757.5	0	42.08	0
UBA2:164:x:UBA2:557	-3.85892	4.64e-06	0	==	KGVTECYECHPKPTQR-VGPKQAEDAAK-a12-b4	UBA2	UBA2	164	557	F1806_sailerc_271.03850.03850.3_F1806_sailerc_271.03791.03791.3	0	39.82	0
UBA2:164:x:UBA2:557	-3.85892	4.64e-06	0	==	GVTECYECHPKPTQR-VGPKQAEDAAK-a11-b4	UBA2	UBA2	164	557	F1806_sailerc_264.05512.05512.4_F1806_sailerc_264.05444.05444.4	0	36.57	0.02
UBA2:164:x:UBA2:557	-3.85892	4.64e-06	0	==	GVTECYECHPKPTQR-VGPKQAEDAAK-a11-b4	UBA2	UBA2	164	557	F1806_sailerc_258.05490.05490.3_F1806_sailerc_258.05483.05483.3	0	35.63	0.016
UBA2:164:x:UBA2:557	-3.85892	4.64e-06	0	==	GVTECYECHPKPTQR-VGPKQAEDAAK-a11-b4	UBA2	UBA2	164	557	F1806_sailerc_269.04529.04529.4_F1806_sailerc_269.04460.04460.4	0	35.43	0.011
UBA2:164:x:UBA2:557	-3.85892	4.64e-06	0	==	GVTECYECHPKPTQR-VGPKQAEDAAK-a11-b4	UBA2	UBA2	164	557	F1806_sailerc_245.06352.06352.4_F1806_sailerc_245.06303.06303.4	0	31.84	0.009
UBA2:164:x:UBA2:557	-3.85892	4.64e-06	0	==	KGVTECYECHPKPTQR-VGPKQAEDAAK-a12-b4	UBA2	UBA2	164	557	F1806_sailerc_243.03468.03468.4_F1806_sailerc_243.03548.03548.4	0	30.01	0.009
6His-AOS1:221:x:UBA2:164	-3.67631	3.55e-05	0	==	KGVTECYECHPKPTQR-AKLDSSETTMVKK-a12-b2	UBA2	6His-AOS1	164	221	F1806_sailerc_268.04552.04552.5_F1806_sailerc_268.04518.04518.5	0.29	45.99	0
6His-AOS1:221:x:UBA2:164	-3.67631	3.55e-05	0	==	KGVTECYECHPKPTQR-AKLDSSETTMVK-a12-b2	UBA2	6His-AOS1	164	221	F1806_sailerc_252.07105.07105.4_F1806_sailerc_252.07086.07086.4	0.52	45.98	0
6His-AOS1:221:x:UBA2:164	-3.67631	3.55e-05	0	==	KGVTECYECHPKPTQR-AKLDSSETTMVK-a12-b2	UBA2	6His-AOS1	164	221	F1806_sailerc_246.07147.07147.4_F1806_sailerc_246.07128.07128.4	0.63	45.72	0
6His-AOS1:221:x:UBA2:164	-3.67631	3.55e-05	0	==	KGVTECYECHPKPTQR-AKLDSSETTMVK-a12-b2	UBA2	6His-AOS1	164	221	F1806_sailerc_264.06376.06376.4_F1806_sailerc_264.06345.06345.4	0.65	44.22	0
6His-AOS1:221:x:UBA2:164	-3.67631	3.55e-05	0	==	KGVTECYECHPKPTQR-AKLDSSETTMVK-a12-b2	UBA2	6His-AOS1	164	221	F1806_sailerc_270.06642.06642.4_F1806_sailerc_270.06614.06614.4	0.65	42.85	0
6His-AOS1:221:x:UBA2:164	-3.67631	3.55e-05	0	==	KGVTECYECHPKPTQR-AKLDSSETTMVK-a12-b2	UBA2	6His-AOS1	164	221	F1806_sailerc_257.05479.05479.4_F1806_sailerc_257.05413.05413.4	0.56	42.33	0
6His-AOS1:221:x:UBA2:164	-3.67631	3.55e-05	0	==	KGVTECYECHPKPTQR-AKLDSSETTMVKK-a12-b2	UBA2	6His-AOS1	164	221	F1806_sailerc_263.04936.04936.4_F1806_sailerc_263.04904.04904.4	0.24	40.89	0
6His-AOS1:221:x:UBA2:164	-3.67631	3.55e-05	0	==	GVTECYECHPKPTQR-AKLDSSETTMVK-a11-b2	UBA2	6His-AOS1	164	221	F1806_sailerc_249.06896.06896.4_F1806_sailerc_249.06872.06872.4	0	37.86	0
6His-AOS1:221:x:UBA2:164	-3.67631	3.55e-05	0	==	GVTECYECHPKPTQR-AKLDSSETTMVK-a11-b2	UBA2	6His-AOS1	164	221	F1806_sailerc_265.07804.07804.4_F1806_sailerc_265.07785.07785.4	0	37.57	0
6His-AOS1:221:x:UBA2:164	-3.67631	3.55e-05	0	==	GVTECYECHPKPTQR-AKLDSSETTMVK-a11-b2	UBA2	6His-AOS1	164	221	F1806_sailerc_245.08596.08596.4_F1806_sailerc_245.08555.08555.4	0.17	37.18	0
6His-AOS1:221:x:UBA2:164	-3.67631	3.55e-05	0	==	GVTECYECHPKPTQR-AKLDSSETTMVK-a11-b2	UBA2	6His-AOS1	164	221	F1806_sailerc_270.07801.07801.4_F1806_sailerc_270.07773.07773.4	0.23	37.02	0
6His-AOS1:221:x:UBA2:164	-3.67631	3.55e-05	0	==	GVTECYECHPKPTQR-AKLDSSETTMVK-a11-b2	UBA2	6His-AOS1	164	221	F1806_sailerc_257.06417.06417.4_F1806_sailerc_257.06378.06378.4	0.24	36.29	0
6His-AOS1:221:x:UBA2:164	-3.67631	3.55e-05	0	==	KGVTECYECHPKPTQR-AKLDSSETTMVKK-a12-b2	UBA2	6His-AOS1	164	221	F1806_sailerc_256.04927.04927.5_F1806_sailerc_256.04827.04827.5	0.44	29.83	0
6His-AOS1:221:x:UBA2:164	-3.67631	3.55e-05	0	==	GVTECYECHPKPTQR-AKLDSSETTMVK-a11-b2	UBA2	6His-AOS1	164	221	F1806_sailerc_277.08009.08009.4_F1806_sailerc_277.07989.07989.4	0.11	29.48	0
6His-AOS1:218:x:UBA2:557	-2.88663	2.49e-05	0	==	VSQGVEDGPDTKR-VGPKQAEDAAK-a12-b4	6His-AOS1	UBA2	218	557	F1806_sailerc_263.04661.04661.3_F1806_sailerc_263.04603.04603.3	0	35.69	0
6His-AOS1:218:x:UBA2:557	-2.88663	2.49e-05	0	==	VSQGVEDGPDTKR-VGPKQAEDAAK-a12-b4	6His-AOS1	UBA2	218	557	F1806_sailerc_271.05107.05107.4_F1806_sailerc_271.04929.04929.4	0	33.76	0
6His-AOS1:218:x:UBA2:557	-2.88663	2.49e-05	0	==	VSQGVEDGPDTKR-VGPKQAEDAAK-a12-b4	6His-AOS1	UBA2	218	557	F1806_sailerc_258.04975.04975.3_F1806_sailerc_258.04824.04824.3	0	29.66	0
6His-AOS1:218:x:UBA2:557	-2.88663	2.49e-05	0	==	VSQGVEDGPDTKR-VGPKQAEDAAK-a12-b4	6His-AOS1	UBA2	218	557	F1806_sailerc_245.05747.05747.3_F1806_sailerc_245.05489.05489.3	0	29.63	0.021
6His-AOS1:218:x:UBA2:557	-2.88663	2.49e-05	0	==	VSQGVEDGPDTKR-VGPKQAEDAAK-a12-b4	6His-AOS1	UBA2	218	557	F1806_sailerc_252.05627.05627.3_F1806_sailerc_252.05575.05575.3	0	28.09	0
6His-AOS1:221:x:UBA2:190	-2.19799	0.000101465	0	==	NTPSEPIHCIVWAKYLFNQLFGEEDADQEVSPDR-AKLDSSETTMVK-a14-b2	UBA2	6His-AOS1	190	221	F1806_sailerc_263.24846.24846.4_F1806_sailerc_263.24715.24715.4	0.14	38.12	0
6His-AOS1:221:x:UBA2:190	-2.19799	0.000101465	0	==	NTPSEPIHCIVWAKYLFNQLFGEEDADQEVSPDR-AKLDSSETTMVK-a14-b2	UBA2	6His-AOS1	190	221	F1806_sailerc_268.24207.24207.4_F1806_sailerc_268.24123.24123.4	0.14	35.48	0
6His-AOS1:221:x:UBA2:190	-2.19799	0.000101465	0	==	NTPSEPIHCIVWAKYLFNQLFGEEDADQEVSPDR-AKLDSSETTMVK-a14-b2	UBA2	6His-AOS1	190	221	F1806_sailerc_250.24198.24198.4_F1806_sailerc_250.24144.24144.4	0.14	34.99	0
6His-AOS1:221:x:UBA2:190	-2.19799	0.000101465	0	==	NTPSEPIHCIVWAKYLFNQLFGEEDADQEVSPDR-AKLDSSETTMVK-a14-b2	UBA2	6His-AOS1	190	221	F1806_sailerc_257.24164.24164.4_F1806_sailerc_257.24196.24196.4	0.16	34.85	0
6His-AOS1:221:x:UBA2:190	-2.19799	0.000101465	0	==	NTPSEPIHCIVWAKYLFNQLFGEEDADQEVSPDR-AKLDSSETTMVK-a14-b2	UBA2	6His-AOS1	190	221	F1806_sailerc_244.24236.24236.4_F1806_sailerc_244.24246.24246.4	0.11	33.37	0
6His-AOS1:221:x:UBA2:190	-2.19799	0.000101465	0	==	NTPSEPIHCIVWAKYLFNQLFGEEDADQEVSPDR-AKLDSSETTMVK-a14-b2	UBA2	6His-AOS1	190	221	F1806_sailerc_276.23381.23381.5_F1806_sailerc_276.23332.23332.5	0.2	28.36	0
6His-AOS1:218:x:UBA2:72	-1.80787	8.02e-05	0	==	VSQGVEDGPDTKR-SKAQVAK-a12-b2	6His-AOS1	UBA2	218	72	F1806_sailerc_270.03289.03289.4_F1806_sailerc_270.03255.03255.4	0	40.14	0
6His-AOS1:218:x:UBA2:72	-1.80787	8.02e-05	0	==	VSQGVEDGPDTKR-SKAQVAK-a12-b2	6His-AOS1	UBA2	218	72	F1806_sailerc_265.03271.03271.3_F1806_sailerc_265.03238.03238.3	0	34.29	0
6His-AOS1:218:x:UBA2:420	-1.76762	0.000102626	0	==	VSQGVEDGPDTKR-TIFLNKQPNPR-a12-b6	6His-AOS1	UBA2	218	420	F1806_sailerc_263.07863.07863.3_F1806_sailerc_263.07796.07796.3	0	37.94	0
6His-AOS1:218:x:UBA2:420	-1.76762	0.000102626	0	==	VSQGVEDGPDTKR-TIFLNKQPNPR-a12-b6	6His-AOS1	UBA2	218	420	F1806_sailerc_269.07362.07362.3_F1806_sailerc_269.07360.07360.3	0.09	36.3	0
6His-AOS1:231:x:6His-AOS1:251	-1.71796	3.85e-05	0	==	AKLDSSETTMVKK-EALEVDWSSEKAK-a12-b11	6His-AOS1	6His-AOS1	231	251	F1806_sailerc_258.10804.10804.3_F1806_sailerc_258.10721.10721.3	0.32	38.43	0.015
6His-AOS1:240:x:6His-AOS1:253	-1.64611	0.00170212	0	==	VVFCPVKEALEVDWSSEK-AKAALK-a7-b2	6His-AOS1	6His-AOS1	240	253	F1806_sailerc_257.15712.15712.4_F1806_sailerc_257.15688.15688.4	0.29	40.89	0
UBA2:236:x:UBA2:504	-1.6355	0.00035586	0	==	GTILISSEEGETEANNHKK-ASNEDGDIKR-a18-b9	UBA2	UBA2	504	236	F1806_sailerc_246.07958.07958.4_F1806_sailerc_246.07888.07888.4	0.9	33.98	0.009
UBA2:236:x:UBA2:504	-1.6355	0.00035586	0	==	GTILISSEEGETEANNHKK-ASNEDGDIKR-a18-b9	UBA2	UBA2	504	236	F1806_sailerc_270.07380.07380.5_F1806_sailerc_270.07329.07329.5	0.93	33.53	0.011
UBA2:236:x:UBA2:504	-1.6355	0.00035586	0	==	GTILISSEEGETEANNHKK-ASNEDGDIKR-a18-b9	UBA2	UBA2	504	236	F1806_sailerc_252.07851.07851.4_F1806_sailerc_252.07803.07803.4	0.86	32.3	0.014
UBA2:236:x:UBA2:504	-1.6355	0.00035586	0	==	GTILISSEEGETEANNHKK-ASNEDGDIKR-a18-b9	UBA2	UBA2	504	236	F1806_sailerc_263.06336.06336.3_F1806_sailerc_263.06319.06319.3	0.91	31.97	0.044
UBA2:236:x:UBA2:504	-1.6355	0.00035586	0	==	GTILISSEEGETEANNHKK-ASNEDGDIKR-a18-b9	UBA2	UBA2	504	236	F1806_sailerc_259.07103.07103.5_F1806_sailerc_259.07000.07000.5	0.81	30.85	0.023
6His-AOS1:233:x:6His-AOS1:27	-1.61744	0.0059449	0	==	GSHMASMVEKEEAGGGISEEEAAQYDR-KVVFCPVK-a10-b1	6His-AOS1	6His-AOS1	27	233	F1806_sailerc_256.11378.11378.5_F1806_sailerc_256.09990.09990.5	0.73	38.82	0.015
6His-AOS1:233:x:6His-AOS1:27	-1.61744	0.0059449	0	==	GSHMASMVEKEEAGGGISEEEAAQYDR-KVVFCPVK-a10-b1	6His-AOS1	6His-AOS1	27	233	F1806_sailerc_263.11459.11459.5_F1806_sailerc_263.11391.11391.5	0.81	35.57	0.028
6His-AOS1:233:x:6His-AOS1:27	-1.61744	0.0059449	0	==	GSHMASMVEKEEAGGGISEEEAAQYDR-KVVFCPVK-a10-b1	6His-AOS1	6His-AOS1	27	233	F1806_sailerc_269.10927.10927.5_F1806_sailerc_269.10818.10818.5	0.74	35.56	0.011
6His-AOS1:276:x:6His-AOS1:55	-1.61331	0.0028424	0	==	TDKGRDPSSDTYEEDSELLLQIR-LWGLEAQKR-a3-b8	6His-AOS1	6His-AOS1	276	55	F1806_sailerc_257.16664.16664.5_F1806_sailerc_257.16612.16612.5	0.89	32.82	0.016
6His-AOS1:276:x:6His-AOS1:55	-1.61331	0.0028424	0	==	TDKGRDPSSDTYEEDSELLLQIR-LWGLEAQKR-a3-b8	6His-AOS1	6His-AOS1	276	55	F1806_sailerc_276.16425.16425.5_F1806_sailerc_276.16459.16459.5	0.93	31.78	0.01
UBA2:236:x:UBA2:505	-1.55752	0.0030838	0	==	ASNEDGDIKR-KLSEFGIR-a9-b1	UBA2	UBA2	236	505	F1806_sailerc_264.09368.09368.4_F1806_sailerc_264.09301.09301.4	0.65	36.17	0.02
UBA2:236:x:UBA2:505	-1.55752	0.0030838	0	==	ASNEDGDIKR-KLSEFGIR-a9-b1	UBA2	UBA2	236	505	F1806_sailerc_270.09448.09448.4_F1806_sailerc_270.09390.09390.4	0.7	35.8	0.011
UBA2:236:x:UBA2:505	-1.55752	0.0030838	0	==	ASNEDGDIKR-KLSEFGIR-a9-b1	UBA2	UBA2	236	505	F1806_sailerc_246.10343.10343.4_F1806_sailerc_246.10299.10299.4	0.65	35.67	0.009
UBA2:236:x:UBA2:505	-1.55752	0.0030838	0	==	ASNEDGDIKR-KLSEFGIR-a9-b1	UBA2	UBA2	236	505	F1806_sailerc_251.10020.10020.4_F1806_sailerc_251.09979.09979.4	0.59	35.16	0.014
UBA2:236:x:UBA2:505	-1.55752	0.0030838	0	==	ASNEDGDIKR-KLSEFGIR-a9-b1	UBA2	UBA2	236	505	F1806_sailerc_258.09100.09100.4_F1806_sailerc_258.09026.09026.4	0.55	31.04	0.016
6His-AOS1:218:x:UBA2:472	-1.54453	0.00120331	0	==	EKFAMVAPDVQIEDGK-VSQGVEDGPDTKR-a2-b12	UBA2	6His-AOS1	472	218	F1806_sailerc_263.11639.11639.3_F1806_sailerc_263.11581.11581.3	0	35.35	0
6His-AOS1:218:x:UBA2:472	-1.54453	0.00120331	0	==	EKFAMVAPDVQIEDGK-VSQGVEDGPDTKR-a2-b12	UBA2	6His-AOS1	472	218	F1806_sailerc_270.13443.13443.4_F1806_sailerc_270.13441.13441.4	0	30.35	0
6His-AOS1:201:x:UBA2:420	-1.50069	7.7e-05	0	==	FFTGDVFGYHGYTFANLGEHEFVEEKTK-TIFLNKQPNPR-a26-b6	6His-AOS1	UBA2	201	420	F1806_sailerc_262.18198.18198.4_F1806_sailerc_262.18171.18171.4	0.41	37.13	0
6His-AOS1:201:x:UBA2:420	-1.50069	7.7e-05	0	==	FFTGDVFGYHGYTFANLGEHEFVEEKTK-TIFLNKQPNPR-a26-b6	6His-AOS1	UBA2	201	420	F1806_sailerc_243.18305.18305.4_F1806_sailerc_243.18307.18307.4	0.43	33.51	0
6His-AOS1:253:x:6His-AOS1:271	-1.35773	0.003665	0	==	TTSDYFLLQVLLKFR-AKAALK-a13-b2	6His-AOS1	6His-AOS1	271	253	F1806_sailerc_256.22389.22389.4_F1806_sailerc_256.22384.22384.4	0.27	36.24	0.015
6His-AOS1:253:x:6His-AOS1:271	-1.35773	0.003665	0	==	TTSDYFLLQVLLKFR-AKAALK-a13-b2	6His-AOS1	6His-AOS1	271	253	F1806_sailerc_276.21381.21381.4_F1806_sailerc_276.21365.21365.4	0.32	32.42	0.01
6His-AOS1:253:x:6His-AOS1:271	-1.35773	0.003665	0	==	TTSDYFLLQVLLKFR-AKAALK-a13-b2	6His-AOS1	6His-AOS1	271	253	F1806_sailerc_271.24610.24610.4_F1806_sailerc_271.24572.24572.4	0.22	31.01	0.019
6His-AOS1:27:x:6His-AOS1:84	-1.35157	4.16e-05	0	==	NLILAGVKGLTMLDHEQVTPEDPGAQFLIR-GSHMASMVEKEEAGGGISEEEAAQYDR-a8-b10	6His-AOS1	6His-AOS1	84	27	F1806_sailerc_276.19807.19807.5_F1806_sailerc_276.19824.19824.5	0.16	30.23	0.01
6His-AOS1:27:x:6His-AOS1:84	-1.35157	4.16e-05	0	==	NLILAGVKGLTMLDHEQVTPEDPGAQFLIR-GSHMASMVEKEEAGGGISEEEAAQYDR-a8-b10	6His-AOS1	6His-AOS1	84	27	F1806_sailerc_269.20220.20220.6_F1806_sailerc_269.20184.20184.6	0.16	29.96	0.019
6His-AOS1:27:x:6His-AOS1:84	-1.35157	4.16e-05	0	==	NLILAGVKGLTMLDHEQVTPEDPGAQFLIR-GSHMASMVEKEEAGGGISEEEAAQYDR-a8-b10	6His-AOS1	6His-AOS1	84	27	F1806_sailerc_250.20566.20566.5_F1806_sailerc_250.20532.20532.5	0.24	29.64	0.019
6His-AOS1:206:x:UBA2:420	-1.33031	0.000176223	0	==	VAKVSQGVEDGPDTK-TIFLNKQPNPR-a3-b6	6His-AOS1	UBA2	206	420	F1806_sailerc_270.10047.10047.3_F1806_sailerc_270.09984.09984.3	0.52	41.56	0
6His-AOS1:206:x:UBA2:420	-1.33031	0.000176223	0	==	VAKVSQGVEDGPDTK-TIFLNKQPNPR-a3-b6	6His-AOS1	UBA2	206	420	F1806_sailerc_259.09804.09804.4_F1806_sailerc_259.09741.09741.4	0.64	38.33	0
6His-AOS1:206:x:UBA2:420	-1.33031	0.000176223	0	==	VAKVSQGVEDGPDTK-TIFLNKQPNPR-a3-b6	6His-AOS1	UBA2	206	420	F1806_sailerc_265.10145.10145.4_F1806_sailerc_265.10090.10090.4	0.59	38.14	0
6His-AOS1:206:x:UBA2:420	-1.33031	0.000176223	0	==	VAKVSQGVEDGPDTK-TIFLNKQPNPR-a3-b6	6His-AOS1	UBA2	206	420	F1806_sailerc_245.10974.10974.4_F1806_sailerc_245.10912.10912.4	0.58	38.06	0
6His-AOS1:206:x:UBA2:420	-1.33031	0.000176223	0	==	VAKVSQGVEDGPDTKR-TIFLNKQPNPR-a3-b6	6His-AOS1	UBA2	206	420	F1806_sailerc_245.09570.09570.5_F1806_sailerc_245.09487.09487.5	0	35.83	0
6His-AOS1:206:x:UBA2:420	-1.33031	0.000176223	0	==	VAKVSQGVEDGPDTKR-TIFLNKQPNPR-a3-b6	6His-AOS1	UBA2	206	420	F1806_sailerc_271.08495.08495.4_F1806_sailerc_271.08438.08438.4	0.27	35.82	0
6His-AOS1:206:x:UBA2:420	-1.33031	0.000176223	0	==	VAKVSQGVEDGPDTK-TIFLNKQPNPR-a3-b6	6His-AOS1	UBA2	206	420	F1806_sailerc_251.10699.10699.4_F1806_sailerc_251.10634.10634.4	0.53	35.51	0
6His-AOS1:206:x:UBA2:420	-1.33031	0.000176223	0	==	VAKVSQGVEDGPDTKR-TIFLNKQPNPR-a3-b6	6His-AOS1	UBA2	206	420	F1806_sailerc_257.07093.07093.4_F1806_sailerc_257.07033.07033.4	0.31	33.27	0
6His-AOS1:206:x:UBA2:420	-1.33031	0.000176223	0	==	VAKVSQGVEDGPDTKR-TIFLNKQPNPR-a3-b6	6His-AOS1	UBA2	206	420	F1806_sailerc_265.08791.08791.5_F1806_sailerc_265.08737.08737.5	0	33.03	0
6His-AOS1:206:x:UBA2:420	-1.33031	0.000176223	0	==	VAKVSQGVEDGPDTKR-TIFLNKQPNPR-a3-b6	6His-AOS1	UBA2	206	420	F1806_sailerc_252.09287.09287.4_F1806_sailerc_252.09232.09232.4	0.18	32.21	0
6His-AOS1:206:x:UBA2:420	-1.33031	0.000176223	0	==	VAKVSQGVEDGPDTKR-TIFLNKQPNPR-a3-b6	6His-AOS1	UBA2	206	420	F1806_sailerc_240.08895.08895.4_F1806_sailerc_240.08823.08823.4	0.16	28.32	0
6His-AOS1:221:x:6His-AOS1:251	-1.28132	0.00222	0	==	EALEVDWSSEKAK-AKLDSSETTMVK-a11-b2	6His-AOS1	6His-AOS1	251	221	F1806_sailerc_270.13309.13309.3_F1806_sailerc_270.13238.13238.3	0.34	29.25	0.019
6His-AOS1:221:x:6His-AOS1:251	-1.28132	0.00222	0	==	EALEVDWSSEKAK-AKLDSSETTMVK-a11-b2	6His-AOS1	6His-AOS1	251	221	F1806_sailerc_256.11368.11368.3_F1806_sailerc_256.11372.11372.3	0.44	28.22	0.029
6His-AOS1:233:x:6His-AOS1:253	-1.23967	0.00043582	0	==	KVVFCPVK-AKAALK-a1-b2	6His-AOS1	6His-AOS1	233	253	F1806_sailerc_259.06988.06988.4_F1806_sailerc_259.06932.06932.4	0.77	38.24	0.015
6His-AOS1:233:x:6His-AOS1:253	-1.23967	0.00043582	0	==	KVVFCPVK-AKAALKR-a1-b2	6His-AOS1	6His-AOS1	233	253	F1806_sailerc_240.05906.05906.4_F1806_sailerc_240.05820.05820.4	0.45	35.75	0.01
6His-AOS1:233:x:6His-AOS1:253	-1.23967	0.00043582	0	==	KVVFCPVK-AKAALK-a1-b2	6His-AOS1	6His-AOS1	233	253	F1806_sailerc_277.07480.07480.4_F1806_sailerc_277.07453.07453.4	0.55	34.96	0.01
6His-AOS1:233:x:6His-AOS1:253	-1.23967	0.00043582	0	==	KVVFCPVK-AKAALK-a1-b2	6His-AOS1	6His-AOS1	233	253	F1806_sailerc_270.07351.07351.4_F1806_sailerc_270.07274.07274.4	0.64	34.07	0.011
6His-AOS1:233:x:6His-AOS1:253	-1.23967	0.00043582	0	==	KVVFCPVK-AKAALK-a1-b2	6His-AOS1	6His-AOS1	233	253	F1806_sailerc_264.07183.07183.4_F1806_sailerc_264.07088.07088.4	0.47	33.51	0.028
6His-AOS1:233:x:6His-AOS1:253	-1.23967	0.00043582	0	==	KVVFCPVK-AKAALKR-a1-b2	6His-AOS1	6His-AOS1	233	253	F1806_sailerc_259.05362.05362.4_F1806_sailerc_259.05302.05302.4	0.57	32.6	0.016
6His-AOS1:231:x:6His-AOS1:68	-1.23115	0.0045588	0	==	VLLVGLKGLGAEIAK-AKLDSSETTMVKK-a7-b12	6His-AOS1	6His-AOS1	68	231	F1806_sailerc_257.13394.13394.4_F1806_sailerc_257.13375.13375.4	0	37.73	0.015
6His-AOS1:231:x:6His-AOS1:68	-1.23115	0.0045588	0	==	VLLVGLKGLGAEIAK-LDSSETTMVKK-a7-b10	6His-AOS1	6His-AOS1	68	231	F1806_sailerc_275.15440.15440.4_F1806_sailerc_275.15451.15451.4	0.75	30.63	0.01
6His-AOS1:231:x:6His-AOS1:68	-1.23115	0.0045588	0	==	VLLVGLKGLGAEIAK-LDSSETTMVKK-a7-b10	6His-AOS1	6His-AOS1	68	231	F1806_sailerc_256.15797.15797.4_F1806_sailerc_256.15737.15737.4	0.22	28.85	0.029
6His-AOS1:221:x:6His-AOS1:233	-1.21122	0.00151978	0	==	AKLDSSETTMVK-KVVFCPVK-a2-b1	6His-AOS1	6His-AOS1	221	233	F1806_sailerc_258.10285.10285.4_F1806_sailerc_258.10260.10260.4	0.83	35.99	0.015
6His-AOS1:221:x:6His-AOS1:233	-1.21122	0.00151978	0	==	AKLDSSETTMVK-KVVFCPVK-a2-b1	6His-AOS1	6His-AOS1	221	233	F1806_sailerc_270.10702.10702.4_F1806_sailerc_270.10634.10634.4	0.86	35.6	0.011
6His-AOS1:221:x:6His-AOS1:233	-1.21122	0.00151978	0	==	AKLDSSETTMVK-KVVFCPVK-a2-b1	6His-AOS1	6His-AOS1	221	233	F1806_sailerc_277.11156.11156.4_F1806_sailerc_277.11133.11133.4	0.83	35.44	0.01
6His-AOS1:221:x:6His-AOS1:233	-1.21122	0.00151978	0	==	RAKLDSSETTMVK-KKVVFCPVK-a3-b2	6His-AOS1	6His-AOS1	221	233	F1806_sailerc_271.12387.12387.4_F1806_sailerc_271.13380.13380.4	0.67	34.02	0.011
6His-AOS1:221:x:6His-AOS1:233	-1.21122	0.00151978	0	==	AKLDSSETTMVK-KVVFCPVK-a2-b1	6His-AOS1	6His-AOS1	221	233	F1806_sailerc_265.10733.10733.4_F1806_sailerc_265.10753.10753.4	0.73	33.99	0.028
6His-AOS1:221:x:6His-AOS1:233	-1.21122	0.00151978	0	==	AKLDSSETTMVK-KVVFCPVK-a2-b1	6His-AOS1	6His-AOS1	221	233	F1806_sailerc_252.11425.11425.3_F1806_sailerc_252.11363.11363.3	0.88	33.92	0.014
6His-AOS1:221:x:6His-AOS1:233	-1.21122	0.00151978	0	==	RAKLDSSETTMVK-KKVVFCPVK-a3-b2	6His-AOS1	6His-AOS1	221	233	F1806_sailerc_264.12289.12289.4_F1806_sailerc_264.12259.12259.4	0.67	32.2	0.044
6His-AOS1:221:x:6His-AOS1:233	-1.21122	0.00151978	0	==	AKLDSSETTMVK-KVVFCPVK-a2-b1	6His-AOS1	6His-AOS1	221	233	F1806_sailerc_245.11670.11670.3_F1806_sailerc_245.11607.11607.3	0.68	31.72	0.009
6His-AOS1:206:x:6His-AOS1:233	-1.16168	0.0116169	0	==	VAKVSQGVEDGPDTK-KVVFCPVK-a3-b1	6His-AOS1	6His-AOS1	206	233	F1806_sailerc_264.09065.09065.4_F1806_sailerc_264.09049.09049.4	0	44.11	0
6His-AOS1:206:x:6His-AOS1:233	-1.16168	0.0116169	0	==	VAKVSQGVEDGPDTK-KVVFCPVK-a3-b1	6His-AOS1	6His-AOS1	206	233	F1806_sailerc_246.10055.10055.4_F1806_sailerc_246.10027.10027.4	0	43.31	0
6His-AOS1:206:x:6His-AOS1:233	-1.16168	0.0116169	0	==	VAKVSQGVEDGPDTK-KVVFCPVK-a3-b1	6His-AOS1	6His-AOS1	206	233	F1806_sailerc_270.09165.09165.4_F1806_sailerc_270.09116.09116.4	0	42.77	0
6His-AOS1:206:x:6His-AOS1:233	-1.16168	0.0116169	0	==	VAKVSQGVEDGPDTKR-KKVVFCPVK-a3-b2	6His-AOS1	6His-AOS1	206	233	F1806_sailerc_257.05362.05362.4_F1806_sailerc_257.05327.05327.4	0.69	40.89	0
6His-AOS1:206:x:6His-AOS1:233	-1.16168	0.0116169	0	==	VAKVSQGVEDGPDTK-KVVFCPVK-a3-b1	6His-AOS1	6His-AOS1	206	233	F1806_sailerc_258.08796.08796.4_F1806_sailerc_258.08752.08752.4	0.73	40.45	0.015
6His-AOS1:206:x:6His-AOS1:233	-1.16168	0.0116169	0	==	VAKVSQGVEDGPDTK-KVVFCPVK-a3-b1	6His-AOS1	6His-AOS1	206	233	F1806_sailerc_277.09662.09662.4_F1806_sailerc_277.09575.09575.4	0	40.42	0
6His-AOS1:206:x:6His-AOS1:233	-1.16168	0.0116169	0	==	VAKVSQGVEDGPDTKR-KVVFCPVK-a3-b1	6His-AOS1	6His-AOS1	206	233	F1806_sailerc_245.08669.08669.4_F1806_sailerc_245.08639.08639.4	0.66	39.35	0
6His-AOS1:206:x:6His-AOS1:233	-1.16168	0.0116169	0	==	VAKVSQGVEDGPDTKR-KVVFCPVK-a3-b1	6His-AOS1	6His-AOS1	206	233	F1806_sailerc_259.07607.07607.3_F1806_sailerc_259.07577.07577.3	0.69	37.83	0.015
6His-AOS1:206:x:6His-AOS1:233	-1.16168	0.0116169	0	==	VAKVSQGVEDGPDTKR-KVVFCPVK-a3-b1	6His-AOS1	6His-AOS1	206	233	F1806_sailerc_271.07622.07622.4_F1806_sailerc_271.07578.07578.4	0.67	37.1	0.011
6His-AOS1:206:x:6His-AOS1:233	-1.16168	0.0116169	0	==	VAKVSQGVEDGPDTKR-KVVFCPVK-a3-b1	6His-AOS1	6His-AOS1	206	233	F1806_sailerc_262.06671.06671.3_F1806_sailerc_262.06618.06618.3	0.7	36.73	0.02
6His-AOS1:206:x:6His-AOS1:233	-1.16168	0.0116169	0	==	VAKVSQGVEDGPDTKR-KVVFCPVK-a3-b1	6His-AOS1	6His-AOS1	206	233	F1806_sailerc_251.08227.08227.4_F1806_sailerc_251.08193.08193.4	0.55	35.86	0
6His-AOS1:206:x:6His-AOS1:233	-1.16168	0.0116169	0	==	VAKVSQGVEDGPDTKR-KVVFCPVK-a3-b1	6His-AOS1	6His-AOS1	206	233	F1806_sailerc_277.08018.08018.3_F1806_sailerc_277.07976.07976.3	0.78	35.03	0.01
6His-AOS1:206:x:6His-AOS1:233	-1.16168	0.0116169	0	==	VAKVSQGVEDGPDTK-KVVFCPVK-a3-b1	6His-AOS1	6His-AOS1	206	233	F1806_sailerc_252.09919.09919.4_F1806_sailerc_252.09829.09829.4	0.56	32	0.014
UBA2:409:x:UBA2:420	-1.11407	0.00094211	0	==	TIFLNKQPNPR-ILSGKIDQCR-a6-b5	UBA2	UBA2	420	409	F1806_sailerc_270.11797.11797.3_F1806_sailerc_270.11698.11698.3	0	39.68	0.011
UBA2:409:x:UBA2:420	-1.11407	0.00094211	0	==	TIFLNKQPNPR-ILSGKIDQCR-a6-b5	UBA2	UBA2	420	409	F1806_sailerc_259.11427.11427.4_F1806_sailerc_259.11335.11335.4	0.21	35.5	0.016
UBA2:409:x:UBA2:420	-1.11407	0.00094211	0	==	TIFLNKQPNPR-ILSGKIDQCR-a6-b5	UBA2	UBA2	420	409	F1806_sailerc_265.11732.11732.3_F1806_sailerc_265.11673.11673.3	0	35.32	0.028
UBA2:409:x:UBA2:420	-1.11407	0.00094211	0	==	TIFLNKQPNPR-ILSGKIDQCR-a6-b5	UBA2	UBA2	420	409	F1806_sailerc_252.12585.12585.4_F1806_sailerc_252.12528.12528.4	0	33.98	0.014
6His-AOS1:233:x:6His-AOS1:55	-1.08492	0.00043674	0	==	LWGLEAQKR-KVVFCPVK-a8-b1	6His-AOS1	6His-AOS1	55	233	F1806_sailerc_277.14288.14288.4_F1806_sailerc_277.14250.14250.4	0.7	33.31	0.01
6His-AOS1:233:x:6His-AOS1:55	-1.08492	0.00043674	0	==	LWGLEAQKR-KVVFCPVK-a8-b1	6His-AOS1	6His-AOS1	55	233	F1806_sailerc_258.13373.13373.4_F1806_sailerc_258.13322.13322.4	0.62	31.18	0.016
6His-AOS1:233:x:6His-AOS1:55	-1.08492	0.00043674	0	==	LWGLEAQKR-KVVFCPVK-a8-b1	6His-AOS1	6His-AOS1	55	233	F1806_sailerc_270.13681.13681.4_F1806_sailerc_270.13657.13657.4	0.76	29.54	0.019
6His-AOS1:233:x:6His-AOS1:55	-1.08492	0.00043674	0	==	KKVVFCPVK-LWGLEAQKR-a2-b8	6His-AOS1	6His-AOS1	233	55	F1806_sailerc_258.11177.11177.5_F1806_sailerc_258.11142.11142.5	0.64	40.45	0.015
6His-AOS1:221:x:UBA2:420	-1.07567	0.00177728	0	==	AKLDSSETTMVK-TIFLNKQPNPR-a2-b6	6His-AOS1	UBA2	221	420	F1806_sailerc_251.12242.12242.4_F1806_sailerc_251.12197.12197.4	0.21	39.32	0
6His-AOS1:221:x:UBA2:420	-1.07567	0.00177728	0	==	AKLDSSETTMVK-TIFLNKQPNPR-a2-b6	6His-AOS1	UBA2	221	420	F1806_sailerc_271.11458.11458.3_F1806_sailerc_271.11385.11385.3	0.15	39.14	0
6His-AOS1:221:x:UBA2:420	-1.07567	0.00177728	0	==	AKLDSSETTMVK-TIFLNKQPNPR-a2-b6	6His-AOS1	UBA2	221	420	F1806_sailerc_259.11108.11108.4_F1806_sailerc_259.11077.11077.4	0.33	37.34	0
6His-AOS1:221:x:UBA2:420	-1.07567	0.00177728	0	==	AKLDSSETTMVK-TIFLNKQPNPR-a2-b6	6His-AOS1	UBA2	221	420	F1806_sailerc_244.10332.10332.4_F1806_sailerc_244.10312.10312.4	0.31	37.08	0
6His-AOS1:221:x:UBA2:420	-1.07567	0.00177728	0	==	AKLDSSETTMVK-TIFLNKQPNPR-a2-b6	6His-AOS1	UBA2	221	420	F1806_sailerc_263.09815.09815.4_F1806_sailerc_263.09782.09782.4	0.31	36.95	0
6His-AOS1:221:x:UBA2:420	-1.07567	0.00177728	0	==	AKLDSSETTMVK-TIFLNKQPNPR-a2-b6	6His-AOS1	UBA2	221	420	F1806_sailerc_240.12055.12055.4_F1806_sailerc_240.12096.12096.4	0.25	36.09	0
6His-AOS1:221:x:UBA2:420	-1.07567	0.00177728	0	==	AKLDSSETTMVKK-TIFLNKQPNPR-a2-b6	6His-AOS1	UBA2	221	420	F1806_sailerc_271.09494.09494.5_F1806_sailerc_271.09478.09478.5	0.56	30.89	0
6His-AOS1:221:x:UBA2:420	-1.07567	0.00177728	0	==	AKLDSSETTMVKK-TIFLNKQPNPR-a2-b6	6His-AOS1	UBA2	221	420	F1806_sailerc_251.10115.10115.5_F1806_sailerc_251.10062.10062.5	0.74	29.44	0
6His-AOS1:221:x:UBA2:420	-1.07567	0.00177728	0	==	AKLDSSETTMVKK-TIFLNKQPNPR-a2-b6	6His-AOS1	UBA2	221	420	F1806_sailerc_259.09334.09334.5_F1806_sailerc_259.09280.09280.5	0.69	28.06	0
6His-AOS1:233:x:6His-AOS1:251	-1.06792	0.0041763	0	==	EALEVDWSSEKAK-KVVFCPVK-a11-b1	6His-AOS1	6His-AOS1	251	233	F1806_sailerc_245.15536.15536.3_F1806_sailerc_245.15443.15443.3	0.78	31.99	0.009
6His-AOS1:233:x:6His-AOS1:251	-1.06792	0.0041763	0	==	EALEVDWSSEKAK-KVVFCPVK-a11-b1	6His-AOS1	6His-AOS1	251	233	F1806_sailerc_265.14326.14326.3_F1806_sailerc_265.14294.14294.3	0.76	31.63	0.044
6His-AOS1:233:x:6His-AOS1:251	-1.06792	0.0041763	0	==	EALEVDWSSEKAK-KVVFCPVK-a11-b1	6His-AOS1	6His-AOS1	251	233	F1806_sailerc_251.15060.15060.3_F1806_sailerc_251.14961.14961.3	0.27	30.67	0.019
6His-AOS1:233:x:6His-AOS1:251	-1.06792	0.0041763	0	==	EALEVDWSSEKAK-KVVFCPVK-a11-b1	6His-AOS1	6His-AOS1	251	233	F1806_sailerc_258.13972.13972.3_F1806_sailerc_258.13921.13921.3	0.71	30.41	0.023
6His-AOS1:233:x:6His-AOS1:251	-1.06792	0.0041763	0	==	EALEVDWSSEKAK-KVVFCPVK-a11-b1	6His-AOS1	6His-AOS1	251	233	F1806_sailerc_271.14214.14214.3_F1806_sailerc_271.14164.14164.3	0.44	30.08	0.019
6His-AOS1:218:x:6His-AOS1:27	-1.0515	1.87e-05	0	==	GSHMASMVEKEEAGGGISEEEAAQYDR-VSQGVEDGPDTKR-a10-b12	6His-AOS1	6His-AOS1	27	218	F1806_sailerc_268.09573.09573.4_F1806_sailerc_268.09485.09485.4	0	41.93	0
6His-AOS1:218:x:6His-AOS1:27	-1.0515	1.87e-05	0	==	GSHMASMVEKEEAGGGISEEEAAQYDR-VSQGVEDGPDTKR-a10-b12	6His-AOS1	6His-AOS1	27	218	F1806_sailerc_263.09893.09893.4_F1806_sailerc_263.09874.09874.4	0	41.52	0
6His-AOS1:218:x:6His-AOS1:27	-1.0515	1.87e-05	0	==	GSHMASMVEKEEAGGGISEEEAAQYDR-VSQGVEDGPDTKR-a10-b12	6His-AOS1	6His-AOS1	27	218	F1806_sailerc_244.10362.10362.4_F1806_sailerc_244.10389.10389.4	0	39.88	0
6His-AOS1:218:x:6His-AOS1:27	-1.0515	1.87e-05	0	==	GSHMASMVEKEEAGGGISEEEAAQYDR-VSQGVEDGPDTKR-a10-b12	6His-AOS1	6His-AOS1	27	218	F1806_sailerc_250.10270.10270.4_F1806_sailerc_250.10271.10271.4	0	39.36	0
6His-AOS1:218:x:6His-AOS1:27	-1.0515	1.87e-05	0	==	GSHMASMVEKEEAGGGISEEEAAQYDR-VSQGVEDGPDTKR-a10-b12	6His-AOS1	6His-AOS1	27	218	F1806_sailerc_256.09897.09897.4_F1806_sailerc_256.09860.09860.4	0	35.55	0.016
6His-AOS1:218:x:6His-AOS1:27	-1.0515	1.87e-05	0	==	GSHMASMVEKEEAGGGISEEEAAQYDR-VSQGVEDGPDTKR-a10-b12	6His-AOS1	6His-AOS1	27	218	F1806_sailerc_276.10164.10164.4_F1806_sailerc_276.10106.10106.4	0	32.78	0.01
6His-AOS1:27:x:6His-AOS1:55	-1.02483	3.66e-05	0	==	GSHMASMVEKEEAGGGISEEEAAQYDR-LWGLEAQKR-a10-b8	6His-AOS1	6His-AOS1	27	55	F1806_sailerc_265.14869.14869.4_F1806_sailerc_265.14887.14887.4	0	47.23	0
6His-AOS1:27:x:6His-AOS1:55	-1.02483	3.66e-05	0	==	GSHMASMVEKEEAGGGISEEEAAQYDR-LWGLEAQKR-a10-b8	6His-AOS1	6His-AOS1	27	55	F1806_sailerc_249.13191.13191.4_F1806_sailerc_249.13143.13143.4	0	43.55	0
6His-AOS1:27:x:6His-AOS1:55	-1.02483	3.66e-05	0	==	GSHMASMVEKEEAGGGISEEEAAQYDR-LWGLEAQKR-a10-b8	6His-AOS1	6His-AOS1	27	55	F1806_sailerc_246.16009.16009.4_F1806_sailerc_246.15972.15972.4	0	43.15	0
6His-AOS1:27:x:6His-AOS1:55	-1.02483	3.66e-05	0	==	GSHMASMVEKEEAGGGISEEEAAQYDR-LWGLEAQKR-a10-b8	6His-AOS1	6His-AOS1	27	55	F1806_sailerc_271.14635.14635.4_F1806_sailerc_271.14587.14587.4	0.82	43	0
6His-AOS1:27:x:6His-AOS1:55	-1.02483	3.66e-05	0	==	GSHMASMVEKEEAGGGISEEEAAQYDR-LWGLEAQKR-a10-b8	6His-AOS1	6His-AOS1	27	55	F1806_sailerc_257.11564.11564.5_F1806_sailerc_257.11512.11512.5	0	39.03	0.015
6His-AOS1:27:x:6His-AOS1:55	-1.02483	3.66e-05	0	==	GSHMASMVEKEEAGGGISEEEAAQYDR-LWGLEAQKR-a10-b8	6His-AOS1	6His-AOS1	27	55	F1806_sailerc_240.15605.15605.4_F1806_sailerc_240.15496.15496.4	0	35.68	0.01
6His-AOS1:358:x:6His-AOS1:55	-1.02273	0.00115733	0	==	DPPHNNFFFFDGMKGNGIVECLGPK-LWGLEAQKR-a14-b8	6His-AOS1	6His-AOS1	358	55	F1806_sailerc_257.20325.20325.4_F1806_sailerc_257.20396.20396.4	0.86	32.63	0.016
6His-AOS1:358:x:6His-AOS1:55	-1.02273	0.00115733	0	==	DPPHNNFFFFDGMKGNGIVECLGPK-LWGLEAQKR-a14-b8	6His-AOS1	6His-AOS1	358	55	F1806_sailerc_244.20442.20442.5_F1806_sailerc_244.20405.20405.5	0.85	31.22	0.009
6His-AOS1:55:x:6His-AOS1:76	-1.01843	0.003936	0	==	GLGAEIAKNLILAGVK-LWGLEAQKR-a8-b8	6His-AOS1	6His-AOS1	76	55	F1806_sailerc_258.21696.21696.4_F1806_sailerc_258.21701.21701.4	0.56	38.46	0.015
6His-AOS1:55:x:6His-AOS1:76	-1.01843	0.003936	0	==	GLGAEIAKNLILAGVK-LWGLEAQKR-a8-b8	6His-AOS1	6His-AOS1	76	55	F1806_sailerc_275.19635.19635.4_F1806_sailerc_275.19641.19641.4	0.61	37.05	0.01
6His-AOS1:221:x:UBA2:371	-1.01633	0.0035814	0	==	AKLDSSETTMVK-MHIFSMNMKSR-a2-b9	6His-AOS1	UBA2	221	371	F1806_sailerc_265.11796.11796.4_F1806_sailerc_265.11747.11747.4	0.22	39.74	0
6His-AOS1:221:x:UBA2:371	-1.01633	0.0035814	0	==	AKLDSSETTMVK-MHIFSMNMKSR-a2-b9	6His-AOS1	UBA2	221	371	F1806_sailerc_271.11811.11811.4_F1806_sailerc_271.11758.11758.4	0.16	38.86	0
6His-AOS1:221:x:UBA2:371	-1.01633	0.0035814	0	==	AKLDSSETTMVKK-MHIFSMNMKSR-a2-b9	6His-AOS1	UBA2	221	371	F1806_sailerc_245.10989.10989.5_F1806_sailerc_245.10933.10933.5	0	37.37	0
6His-AOS1:221:x:UBA2:371	-1.01633	0.0035814	0	==	AKLDSSETTMVK-MHIFSMNMKSR-a2-b9	6His-AOS1	UBA2	221	371	F1806_sailerc_245.12889.12889.4_F1806_sailerc_245.12821.12821.4	0.12	37.18	0
6His-AOS1:221:x:UBA2:371	-1.01633	0.0035814	0	==	AKLDSSETTMVK-MHIFSMNMKSR-a2-b9	6His-AOS1	UBA2	221	371	F1806_sailerc_251.12618.12618.3_F1806_sailerc_251.12580.12580.3	0.43	36.92	0
6His-AOS1:221:x:UBA2:371	-1.01633	0.0035814	0	==	AKLDSSETTMVK-MHIFSMNMKSR-a2-b9	6His-AOS1	UBA2	221	371	F1806_sailerc_259.11472.11472.4_F1806_sailerc_259.11414.11414.4	0.78	34.48	0
6His-AOS1:221:x:UBA2:371	-1.01633	0.0035814	0	==	AKLDSSETTMVK-MHIFSMNMKSR-a2-b9	6His-AOS1	UBA2	221	371	F1806_sailerc_240.12476.12476.3_F1806_sailerc_240.12403.12403.3	0.45	33.82	0
6His-AOS1:221:x:UBA2:371	-1.01633	0.0035814	0	==	AKLDSSETTMVKK-MHIFSMNMKSR-a2-b9	6His-AOS1	UBA2	221	371	F1806_sailerc_264.09955.09955.5_F1806_sailerc_264.09903.09903.5	0	33.17	0
6His-AOS1:221:x:UBA2:371	-1.01633	0.0035814	0	==	AKLDSSETTMVKK-MHIFSMNMKSR-a2-b9	6His-AOS1	UBA2	221	371	F1806_sailerc_258.09711.09711.5_F1806_sailerc_258.09694.09694.5	0	32.86	0
6His-AOS1:221:x:UBA2:371	-1.01633	0.0035814	0	==	AKLDSSETTMVKK-MHIFSMNMKSR-a2-b9	6His-AOS1	UBA2	221	371	F1806_sailerc_271.10220.10220.6_F1806_sailerc_271.10117.10117.6	0	30.67	0
6His-AOS1:221:x:UBA2:371	-1.01633	0.0035814	0	==	AKLDSSETTMVKK-MHIFSMNMKSR-a2-b9	6His-AOS1	UBA2	221	371	F1806_sailerc_252.10774.10774.5_F1806_sailerc_252.10705.10705.5	0	29.44	0
6His-AOS1:206:x:6His-AOS1:206	-0.903946	5.47e-08	0	==	VAKVSQGVEDGPDTKR-VAKVSQGVEDGPDTK-a3-b3	6His-AOS1	6His-AOS1	206	206	F1806_sailerc_262.05484.05484.4_F1806_sailerc_262.05459.05459.4	0.3	43.08	0
6His-AOS1:206:x:6His-AOS1:206	-0.903946	5.47e-08	0	==	VAKVSQGVEDGPDTKR-VAKVSQGVEDGPDTK-a3-b3	6His-AOS1	6His-AOS1	206	206	F1806_sailerc_240.06624.06624.4_F1806_sailerc_240.06574.06574.4	0.41	40.91	0
6His-AOS1:206:x:6His-AOS1:206	-0.903946	5.47e-08	0	==	VAKVSQGVEDGPDTKR-VAKVSQGVEDGPDTKR-a3-b3	6His-AOS1	6His-AOS1	206	206	F1806_sailerc_262.04821.04821.4_F1806_sailerc_262.04771.04771.4	0.3	39.7	0
6His-AOS1:206:x:6His-AOS1:206	-0.903946	5.47e-08	0	==	VAKVSQGVEDGPDTKR-VAKVSQGVEDGPDTK-a3-b3	6His-AOS1	6His-AOS1	206	206	F1806_sailerc_256.05527.05527.4_F1806_sailerc_256.05488.05488.4	0.26	39.19	0.015
6His-AOS1:206:x:6His-AOS1:206	-0.903946	5.47e-08	0	==	VAKVSQGVEDGPDTKR-VAKVSQGVEDGPDTKR-a3-b3	6His-AOS1	6His-AOS1	206	206	F1806_sailerc_244.04932.04932.4_F1806_sailerc_244.04902.04902.4	0.13	38.73	0
6His-AOS1:206:x:6His-AOS1:206	-0.903946	5.47e-08	0	==	VAKVSQGVEDGPDTKR-VAKVSQGVEDGPDTKR-a3-b3	6His-AOS1	6His-AOS1	206	206	F1806_sailerc_277.05755.05755.5_F1806_sailerc_277.05680.05680.5	0	38.37	0.01
6His-AOS1:206:x:6His-AOS1:206	-0.903946	5.47e-08	0	==	VAKVSQGVEDGPDTKR-VAKVSQGVEDGPDTK-a3-b3	6His-AOS1	6His-AOS1	206	206	F1806_sailerc_269.05044.05044.5_F1806_sailerc_269.05019.05019.5	0.56	37.58	0.011
6His-AOS1:206:x:6His-AOS1:206	-0.903946	5.47e-08	0	==	VAKVSQGVEDGPDTKR-VAKVSQGVEDGPDTKR-a3-b3	6His-AOS1	6His-AOS1	206	206	F1806_sailerc_259.05289.05289.5_F1806_sailerc_259.05227.05227.5	0.2	36.45	0.015
6His-AOS1:206:x:6His-AOS1:206	-0.903946	5.47e-08	0	==	VAKVSQGVEDGPDTKR-VAKVSQGVEDGPDTKR-a3-b3	6His-AOS1	6His-AOS1	206	206	F1806_sailerc_249.04888.04888.5_F1806_sailerc_249.04861.04861.5	0	35.07	0.014
6His-AOS1:206:x:6His-AOS1:206	-0.903946	5.47e-08	0	==	VAKVSQGVEDGPDTKR-VAKVSQGVEDGPDTKR-a3-b3	6His-AOS1	6His-AOS1	206	206	F1806_sailerc_269.04311.04311.4_F1806_sailerc_269.04275.04275.4	0.15	34.6	0.011
6His-AOS1:206:x:6His-AOS1:206	-0.903946	5.47e-08	0	==	VAKVSQGVEDGPDTKR-VAKVSQGVEDGPDTK-a3-b3	6His-AOS1	6His-AOS1	206	206	F1806_sailerc_252.06972.06972.4_F1806_sailerc_252.06908.06908.4	0.31	32.28	0.014
6His-AOS1:218:x:6His-AOS1:251	-0.85298	0.0122173	0	==	EALEVDWSSEKAK-VSQGVEDGPDTKR-a11-b12	6His-AOS1	6His-AOS1	251	218	F1806_sailerc_270.11099.11099.3_F1806_sailerc_270.11097.11097.3	0.55	39.65	0.011
6His-AOS1:218:x:6His-AOS1:251	-0.85298	0.0122173	0	==	EALEVDWSSEKAK-VSQGVEDGPDTKR-a11-b12	6His-AOS1	6His-AOS1	251	218	F1806_sailerc_240.11685.11685.3_F1806_sailerc_240.11683.11683.3	0	34.1	0.01
6His-AOS1:218:x:6His-AOS1:251	-0.85298	0.0122173	0	==	EALEVDWSSEKAK-VSQGVEDGPDTKR-a11-b12	6His-AOS1	6His-AOS1	251	218	F1806_sailerc_265.11117.11117.3_F1806_sailerc_265.11160.11160.3	0	33.6	0.028
6His-AOS1:218:x:6His-AOS1:251	-0.85298	0.0122173	0	==	EALEVDWSSEKAK-VSQGVEDGPDTKR-a11-b12	6His-AOS1	6His-AOS1	251	218	F1806_sailerc_257.09316.09316.3_F1806_sailerc_257.09267.09267.3	0	31.51	0.016
6His-AOS1:221:x:6His-AOS1:221	-0.689249	0.00168038	0	==	AKLDSSETTMVK-AKLDSSETTMVK-a2-b2	6His-AOS1	6His-AOS1	221	221	F1806_sailerc_240.10727.10727.4_F1806_sailerc_240.10649.10649.4	0.13	35.72	0.01
6His-AOS1:221:x:6His-AOS1:221	-0.689249	0.00168038	0	==	AKLDSSETTMVK-AKLDSSETTMVK-a2-b2	6His-AOS1	6His-AOS1	221	221	F1806_sailerc_252.10736.10736.3_F1806_sailerc_252.10675.10675.3	0.2	34.29	0.014
6His-AOS1:221:x:6His-AOS1:221	-0.689249	0.00168038	0	==	AKLDSSETTMVK-AKLDSSETTMVK-a2-b2	6His-AOS1	6His-AOS1	221	221	F1806_sailerc_265.10123.10123.4_F1806_sailerc_265.10062.10062.4	0	34.03	0.028
6His-AOS1:221:x:6His-AOS1:221	-0.689249	0.00168038	0	==	AKLDSSETTMVK-AKLDSSETTMVK-a2-b2	6His-AOS1	6His-AOS1	221	221	F1806_sailerc_258.09630.09630.3_F1806_sailerc_258.09559.09559.3	0	33.31	0.016
6His-AOS1:221:x:6His-AOS1:221	-0.689249	0.00168038	0	==	AKLDSSETTMVK-AKLDSSETTMVK-a2-b2	6His-AOS1	6His-AOS1	221	221	F1806_sailerc_271.10030.10030.4_F1806_sailerc_271.09985.09985.4	0	32.09	0.011
6His-AOS1:221:x:6His-AOS1:221	-0.689249	0.00168038	0	==	AKLDSSETTMVK-AKLDSSETTMVK-a2-b2	6His-AOS1	6His-AOS1	221	221	F1806_sailerc_246.10866.10866.3_F1806_sailerc_246.10827.10827.3	0	29.52	0.009
6His-AOS1:221:x:6His-AOS1:55	-0.557419	1.95e-05	0	==	AKLDSSETTMVK-LWGLEAQKR-a2-b8	6His-AOS1	6His-AOS1	221	55	F1806_sailerc_262.10798.10798.4_F1806_sailerc_262.10742.10742.4	0	37.15	0.02
6His-AOS1:221:x:6His-AOS1:55	-0.557419	1.95e-05	0	==	AKLDSSETTMVK-LWGLEAQKR-a2-b8	6His-AOS1	6His-AOS1	221	55	F1806_sailerc_259.12416.12416.4_F1806_sailerc_259.12360.12360.4	0.67	35.83	0.016
6His-AOS1:221:x:6His-AOS1:55	-0.557419	1.95e-05	0	==	AKLDSSETTMVK-LWGLEAQKR-a2-b8	6His-AOS1	6His-AOS1	221	55	F1806_sailerc_277.13357.13357.4_F1806_sailerc_277.13241.13241.4	0.6	35.81	0.01
6His-AOS1:221:x:6His-AOS1:55	-0.557419	1.95e-05	0	==	AKLDSSETTMVK-LWGLEAQKR-a2-b8	6His-AOS1	6His-AOS1	221	55	F1806_sailerc_271.12650.12650.4_F1806_sailerc_271.12600.12600.4	0	34.74	0.011
6His-AOS1:221:x:6His-AOS1:55	-0.557419	1.95e-05	0	==	AKLDSSETTMVK-LWGLEAQKR-a2-b8	6His-AOS1	6His-AOS1	221	55	F1806_sailerc_252.13695.13695.4_F1806_sailerc_252.13624.13624.4	0	33.5	0.014
6His-AOS1:221:x:6His-AOS1:55	-0.557419	1.95e-05	0	==	AKLDSSETTMVK-LWGLEAQKR-a2-b8	6His-AOS1	6His-AOS1	221	55	F1806_sailerc_246.13767.13767.4_F1806_sailerc_246.13672.13672.4	0	32.1	0.009
6His-AOS1:201:x:6His-AOS1:221	-0.437516	1.79e-06	0	==	FFTGDVFGYHGYTFANLGEHEFVEEKTK-AKLDSSETTMVK-a26-b2	6His-AOS1	6His-AOS1	201	221	F1806_sailerc_263.17493.17493.4_F1806_sailerc_263.17523.17523.4	0.6	40.43	0
6His-AOS1:201:x:6His-AOS1:221	-0.437516	1.79e-06	0	==	FFTGDVFGYHGYTFANLGEHEFVEEKTK-AKLDSSETTMVK-a26-b2	6His-AOS1	6His-AOS1	201	221	F1806_sailerc_243.17333.17333.4_F1806_sailerc_243.17289.17289.4	0.5	36.59	0
6His-AOS1:201:x:6His-AOS1:221	-0.437516	1.79e-06	0	==	FFTGDVFGYHGYTFANLGEHEFVEEKTK-AKLDSSETTMVK-a26-b2	6His-AOS1	6His-AOS1	201	221	F1806_sailerc_268.16897.16897.4_F1806_sailerc_268.16902.16902.4	0.05	36.57	0.011
6His-AOS1:201:x:6His-AOS1:221	-0.437516	1.79e-06	0	==	FFTGDVFGYHGYTFANLGEHEFVEEKTK-AKLDSSETTMVK-a26-b2	6His-AOS1	6His-AOS1	201	221	F1806_sailerc_249.17353.17353.4_F1806_sailerc_249.17333.17333.4	0.37	34.09	0.014
6His-AOS1:201:x:6His-AOS1:221	-0.437516	1.79e-06	0	==	FFTGDVFGYHGYTFANLGEHEFVEEKTK-AKLDSSETTMVK-a26-b2	6His-AOS1	6His-AOS1	201	221	F1806_sailerc_276.16697.16697.4_F1806_sailerc_276.16664.16664.4	0.6	29.66	0.01
6His-AOS1:132:x:6His-AOS1:84	-0.307467	0.0084005	0	==	NLILAGVKGLTMLDHEQVTPEDPGAQFLIR-AQNLNPMVDVKVDTEDIEK-a8-b11	6His-AOS1	6His-AOS1	84	132	F1806_sailerc_275.22618.22618.5_F1806_sailerc_275.22710.22710.5	0	32.86	0.01
6His-AOS1:132:x:6His-AOS1:84	-0.307467	0.0084005	0	==	NLILAGVKGLTMLDHEQVTPEDPGAQFLIR-AQNLNPMVDVKVDTEDIEK-a8-b11	6His-AOS1	6His-AOS1	84	132	F1806_sailerc_246.27170.27170.5_F1806_sailerc_246.27055.27055.5	0	32.66	0.009
6His-AOS1:132:x:6His-AOS1:84	-0.307467	0.0084005	0	==	NLILAGVKGLTMLDHEQVTPEDPGAQFLIR-AQNLNPMVDVKVDTEDIEK-a8-b11	6His-AOS1	6His-AOS1	84	132	F1806_sailerc_257.23214.23214.5_F1806_sailerc_257.23187.23187.5	0	29.72	0.028
6His-AOS1:132:x:6His-AOS1:84	-0.307467	0.0084005	0	==	NLILAGVKGLTMLDHEQVTPEDPGAQFLIR-AQNLNPMVDVKVDTEDIEK-a8-b11	6His-AOS1	6His-AOS1	84	132	F1806_sailerc_249.23341.23341.5_F1806_sailerc_249.23655.23655.5	0	29.05	0.019
6His-AOS1:140:x:6His-AOS1:164	-0.249648	0.00035731	0	==	VDTEDIEKKPESFFTQFDAVCLTCCSR-DVIVKVDQICHK-a8-b5	6His-AOS1	6His-AOS1	140	164	F1806_sailerc_256.18563.18563.4_F1806_sailerc_256.18583.18583.4	0	35.71	0.016
6His-AOS1:140:x:6His-AOS1:164	-0.249648	0.00035731	0	==	VDTEDIEKKPESFFTQFDAVCLTCCSR-DVIVKVDQICHK-a8-b5	6His-AOS1	6His-AOS1	140	164	F1806_sailerc_270.20684.20684.4_F1806_sailerc_270.20676.20676.4	0	33.44	0.011
6His-AOS1:140:x:6His-AOS1:164	-0.249648	0.00035731	0	==	VDTEDIEKKPESFFTQFDAVCLTCCSR-DVIVKVDQICHK-a8-b5	6His-AOS1	6His-AOS1	140	164	F1806_sailerc_262.18799.18799.6_F1806_sailerc_262.18719.18719.6	0	33.29	0.039
6His-AOS1:140:x:6His-AOS1:164	-0.249648	0.00035731	0	==	VDTEDIEKKPESFFTQFDAVCLTCCSR-DVIVKVDQICHK-a8-b5	6His-AOS1	6His-AOS1	140	164	F1806_sailerc_244.18674.18674.4_F1806_sailerc_244.18598.18598.4	0	31.2	0.009
6His-AOS1:140:x:6His-AOS1:164	-0.249648	0.00035731	0	==	VDTEDIEKKPESFFTQFDAVCLTCCSR-DVIVKVDQICHK-a8-b5	6His-AOS1	6His-AOS1	140	164	F1806_sailerc_275.18198.18198.4_F1806_sailerc_275.18175.18175.4	0	31.18	0.01
6His-AOS1:140:x:6His-AOS1:164	-0.249648	0.00035731	0	==	VDTEDIEKKPESFFTQFDAVCLTCCSR-DVIVKVDQICHK-a8-b5	6His-AOS1	6His-AOS1	140	164	F1806_sailerc_250.18675.18675.4_F1806_sailerc_250.18737.18737.4	0	28.59	0.019
UBA2:324:x:UBA2:336	0.554058	0.0095154	0	==	VHLAEKGDGAELIWDKDDPSAMDFVTSAANLR-LFSKSIETLR-a6-b4	UBA2	UBA2	336	324	F1806_sailerc_257.19175.19175.5_F1806_sailerc_257.19132.19132.5	0.87	34.59	0.016
UBA2:324:x:UBA2:336	0.554058	0.0095154	0	==	VHLAEKGDGAELIWDKDDPSAMDFVTSAANLR-LFSKSIETLR-a6-b4	UBA2	UBA2	336	324	F1806_sailerc_250.19488.19488.4_F1806_sailerc_250.19453.19453.4	0.9	31.33	0.014
UBA2:324:x:UBA2:336	0.554058	0.0095154	0	==	VHLAEKGDGAELIWDKDDPSAMDFVTSAANLR-LFSKSIETLR-a6-b4	UBA2	UBA2	336	324	F1806_sailerc_269.18949.18949.5_F1806_sailerc_269.18874.18874.5	0.86	30.45	0.019
UBA2:324:x:UBA2:346	0.566179	0.0074208	0	==	VHLAEKGDGAELIWDKDDPSAMDFVTSAANLR-LFSKSIETLR-a16-b4	UBA2	UBA2	346	324	F1806_sailerc_243.19291.19291.6_F1806_sailerc_243.18960.18960.6	0.8	31.06	0.009
UBA2:324:x:UBA2:346	0.566179	0.0074208	0	==	VHLAEKGDGAELIWDKDDPSAMDFVTSAANLR-LFSKSIETLR-a16-b4	UBA2	UBA2	346	324	F1806_sailerc_268.19179.19179.6_F1806_sailerc_268.19078.19078.6	0.77	28.18	0.038
UBA2:308:x:UBA2:65	1.14432	0.0021989	0	==	KPPVPLDWAEVQSQGEETNASDQQNEPQLGLKDQQVLDVK-QFLFQKK-a32-b6	UBA2	UBA2	308	65	F1806_sailerc_243.17906.17906.5_F1806_sailerc_243.17963.17963.5	0	33.69	0.009
UBA2:271:x:UBA2:505	1.29207	0.0095623	0	==	YLLTMDKLWR-KLSEFGIR-a7-b1	UBA2	UBA2	271	505	F1806_sailerc_251.20525.20525.4_F1806_sailerc_251.20508.20508.4	0.54	39.69	0
UBA2:271:x:UBA2:505	1.29207	0.0095623	0	==	YLLTMDKLWR-KLSEFGIR-a7-b1	UBA2	UBA2	271	505	F1806_sailerc_240.20226.20226.4_F1806_sailerc_240.20199.20199.4	0.46	39.49	0
UBA2:271:x:UBA2:505	1.29207	0.0095623	0	==	YLLTMDKLWR-KLSEFGIR-a7-b1	UBA2	UBA2	271	505	F1806_sailerc_270.19620.19620.4_F1806_sailerc_270.19539.19539.4	0.33	39.27	0.011
UBA2:271:x:UBA2:505	1.29207	0.0095623	0	==	YLLTMDKLWR-KLSEFGIR-a7-b1	UBA2	UBA2	271	505	F1806_sailerc_265.19605.19605.4_F1806_sailerc_265.19578.19578.4	0	39.05	0
UBA2:271:x:UBA2:505	1.29207	0.0095623	0	==	YLLTMDKLWR-KLSEFGIR-a7-b1	UBA2	UBA2	271	505	F1806_sailerc_245.21135.21135.4_F1806_sailerc_245.21108.21108.4	0.12	36.39	0
UBA2:236:x:UBA2:271	1.41221	0.00097667	0	==	ASNEDGDIKR-YLLTMDKLWR-a9-b7	UBA2	UBA2	236	271	F1806_sailerc_271.16162.16162.3_F1806_sailerc_271.16120.16120.3	0.74	34.36	0.011
UBA2:236:x:UBA2:271	1.41221	0.00097667	0	==	ASNEDGDIKR-YLLTMDKLWR-a9-b7	UBA2	UBA2	236	271	F1806_sailerc_240.16938.16938.4_F1806_sailerc_240.16895.16895.4	0.7	32.51	0.01
UBA2:236:x:UBA2:271	1.41221	0.00097667	0	==	ASNEDGDIKR-YLLTMDKLWR-a9-b7	UBA2	UBA2	236	271	F1806_sailerc_251.17224.17224.3_F1806_sailerc_251.17213.17213.3	0.89	32.48	0.014
UBA2:236:x:UBA2:271	1.41221	0.00097667	0	==	ASNEDGDIKR-YLLTMDKLWR-a9-b7	UBA2	UBA2	236	271	F1806_sailerc_245.17635.17635.4_F1806_sailerc_245.17584.17584.4	0.85	29.72	0.009
6His-AOS1:55:x:UBA2:371	1.43634	9.99e-05	0	==	MHIFSMNMKSR-LWGLEAQKR-a9-b8	UBA2	6His-AOS1	371	55	F1806_sailerc_243.13002.13002.5_F1806_sailerc_243.12963.12963.5	0.29	40.11	0
6His-AOS1:55:x:UBA2:371	1.43634	9.99e-05	0	==	MHIFSMNMKSR-LWGLEAQKR-a9-b8	UBA2	6His-AOS1	371	55	F1806_sailerc_240.15249.15249.5_F1806_sailerc_240.15208.15208.5	0.44	39.57	0
6His-AOS1:55:x:UBA2:371	1.43634	9.99e-05	0	==	MHIFSMNMKSR-LWGLEAQKR-a9-b8	UBA2	6His-AOS1	371	55	F1806_sailerc_256.12618.12618.5_F1806_sailerc_256.12573.12573.5	0	38.54	0
6His-AOS1:55:x:UBA2:371	1.43634	9.99e-05	0	==	MHIFSMNMKSR-LWGLEAQKR-a9-b8	UBA2	6His-AOS1	371	55	F1806_sailerc_250.12881.12881.5_F1806_sailerc_250.12840.12840.5	0.45	37.88	0
6His-AOS1:55:x:UBA2:371	1.43634	9.99e-05	0	==	MHIFSMNMKSR-LWGLEAQKR-a9-b8	UBA2	6His-AOS1	371	55	F1806_sailerc_264.14497.14497.5_F1806_sailerc_264.14466.14466.5	0.78	36.07	0
6His-AOS1:55:x:UBA2:371	1.43634	9.99e-05	0	==	MHIFSMNMKSR-LWGLEAQKR-a9-b8	UBA2	6His-AOS1	371	55	F1806_sailerc_268.12170.12170.5_F1806_sailerc_268.12144.12144.5	0.48	35.1	0
UBA2:467:x:UBA2:472	1.77987	0.00044268	0	==	EKFAMVAPDVQIEDGK-VTVLTLQDKIVK-a2-b9	UBA2	UBA2	472	467	F1806_sailerc_268.17065.17065.4_F1806_sailerc_268.17047.17047.4	0.8	31.9	0.011
UBA2:467:x:UBA2:472	1.77987	0.00044268	0	==	EKFAMVAPDVQIEDGK-VTVLTLQDKIVK-a2-b9	UBA2	UBA2	472	467	F1806_sailerc_244.17552.17552.4_F1806_sailerc_244.17483.17483.4	0.85	31.06	0.009
6His-AOS1:218:x:UBA2:271	3.16977	8.36e-05	0	==	VSQGVEDGPDTKR-YLLTMDKLWR-a12-b7	6His-AOS1	UBA2	218	271	F1806_sailerc_246.17166.17166.4_F1806_sailerc_246.17095.17095.4	0.21	32.66	0
6His-AOS1:218:x:UBA2:271	3.16977	8.36e-05	0	==	VSQGVEDGPDTKR-YLLTMDKLWR-a12-b7	6His-AOS1	UBA2	218	271	F1806_sailerc_251.16932.16932.4_F1806_sailerc_251.16792.16792.4	0.5	32.26	0
6His-AOS1:221:x:UBA2:271	3.35157	0.000199953	0	==	AKLDSSETTMVK-YLLTMDKLWR-a2-b7	6His-AOS1	UBA2	221	271	F1806_sailerc_252.18716.18716.4_F1806_sailerc_252.18661.18661.4	0.55	42.33	0
6His-AOS1:221:x:UBA2:271	3.35157	0.000199953	0	==	AKLDSSETTMVK-YLLTMDKLWR-a2-b7	6His-AOS1	UBA2	221	271	F1806_sailerc_246.18945.18945.4_F1806_sailerc_246.18937.18937.4	0.54	40.05	0
6His-AOS1:221:x:UBA2:271	3.35157	0.000199953	0	==	AKLDSSETTMVK-YLLTMDKLWR-a2-b7	6His-AOS1	UBA2	221	271	F1806_sailerc_265.17818.17818.4_F1806_sailerc_265.17771.17771.4	0.2	32.34	0
6His-AOS1:221:x:UBA2:271	3.35157	0.000199953	0	==	AKLDSSETTMVK-YLLTMDKLWR-a2-b7	6His-AOS1	UBA2	221	271	F1806_sailerc_270.17744.17744.4_F1806_sailerc_270.17712.17712.4	0	31.95	0
6His-AOS1:221:x:UBA2:271	3.35157	0.000199953	0	==	AKLDSSETTMVK-YLLTMDKLWR-a2-b7	6His-AOS1	UBA2	221	271	F1806_sailerc_240.18563.18563.4_F1806_sailerc_240.18499.18499.4	0.65	31.57	0
6His-AOS1:55:x:UBA2:324	3.81188	2.86e-06	0	==	LFSKSIETLR-LWGLEAQKR-a4-b8	UBA2	6His-AOS1	324	55	F1806_sailerc_246.17213.17213.4_F1806_sailerc_246.17193.17193.4	0.73	35.69	0
6His-AOS1:55:x:UBA2:324	3.81188	2.86e-06	0	==	LFSKSIETLR-LWGLEAQKR-a4-b8	UBA2	6His-AOS1	324	55	F1806_sailerc_277.16709.16709.4_F1806_sailerc_277.16694.16694.4	0.7	33.96	0
6His-AOS1:55:x:UBA2:324	3.81188	2.86e-06	0	==	LFSKSIETLR-LWGLEAQKR-a4-b8	UBA2	6His-AOS1	324	55	F1806_sailerc_252.16976.16976.4_F1806_sailerc_252.16961.16961.4	0.7	32.41	0
UBA2:371:x:UBA2:420	4.42807	3.91e-06	0	==	MHIFSMNMKSR-TIFLNKQPNPR-a9-b6	UBA2	UBA2	371	420	F1806_sailerc_251.13985.13985.5_F1806_sailerc_251.13921.13921.5	0	41.23	0
UBA2:371:x:UBA2:420	4.42807	3.91e-06	0	==	MHIFSMNMKSR-TIFLNKQPNPR-a9-b6	UBA2	UBA2	371	420	F1806_sailerc_246.14241.14241.5_F1806_sailerc_246.14304.14304.5	0	40.32	0
UBA2:371:x:UBA2:420	4.42807	3.91e-06	0	==	MHIFSMNMKSR-TIFLNKQPNPR-a9-b6	UBA2	UBA2	371	420	F1806_sailerc_277.13832.13832.5_F1806_sailerc_277.13814.13814.5	0	37.29	0.01
Sumo:45:x:UBA2:164	9.34512	3.57e-06	0	>=	KGVTECYECHPKPTQR-MTTHLKK-a12-b6	UBA2	Sumo	164	45	F1806_sailerc_243.02956.02956.4_F1806_sailerc_243.02962.02962.4	0.86	33.26	0
Sumo:45:x:UBA2:164	9.34512	3.57e-06	0	>=	KGVTECYECHPKPTQR-MTTHLKK-a12-b6	UBA2	Sumo	164	45	F1806_sailerc_249.02948.02948.4_F1806_sailerc_249.02918.02918.4	0.79	33.2	0
Sumo:45:x:UBA2:164	9.34512	3.57e-06	0	>=	GVTECYECHPKPTQR-MTTHLKK-a11-b6	UBA2	Sumo	164	45	F1806_sailerc_246.04857.04857.3_F1806_sailerc_246.04749.04749.3	0	32.9	0
Sumo:45:x:UBA2:164	9.34512	3.57e-06	0	>=	GVTECYECHPKPTQR-MTTHLKK-a11-b6	UBA2	Sumo	164	45	F1806_sailerc_252.04681.04681.4_F1806_sailerc_252.04475.04475.4	0	31.76	0
Sumo:45:x:UBA2:164	9.34512	3.57e-06	0	>=	GVTECYECHPKPTQR-MTTHLKK-a11-b6	UBA2	Sumo	164	45	F1806_sailerc_277.04200.04200.3_F1806_sailerc_277.04136.04136.3	0	29.61	0
Sumo:45:x:UBA2:613	9.56191	1.88e-05	0	>=	KLDEKENLSAK-MTTHLKK-a1-b6	UBA2	Sumo	613	45	F1806_sailerc_246.03622.03622.5_F1806_sailerc_246.03571.03571.5	0.65	29.74	0.021
Sumo:17:x:Sumo:39	9.89606	1.62e-07	0	>=	VKMTTHLK-KEGEYIK-a2-b1	Sumo	Sumo	39	17	F1806_sailerc_277.04223.04223.4_F1806_sailerc_277.04149.04149.4	0.72	30.37	0.01
Sumo:17:x:Sumo:39	9.89606	1.62e-07	0	>=	VKMTTHLK-KEGEYIK-a2-b1	Sumo	Sumo	39	17	F1806_sailerc_246.04592.04592.4_F1806_sailerc_246.04582.04582.4	0.52	28.98	0.009
Sumo:17:x:Sumo:39	9.89606	1.62e-07	0	>=	VKMTTHLK-KEGEYIK-a2-b1	Sumo	Sumo	39	17	F1806_sailerc_251.04242.04242.4_F1806_sailerc_251.04283.04283.4	0.78	28.94	0.019
Sumo:39:x:Sumo:46	10.6822	2.74e-07	0	>=	KLKESYCQR-VKMTTHLK-a1-b2	Sumo	Sumo	46	39	F1806_sailerc_246.03180.03180.3_F1806_sailerc_246.03165.03165.3	0.75	41.41	0
Sumo:39:x:Sumo:46	10.6822	2.74e-07	0	>=	KLKESYCQR-VKMTTHLK-a1-b2	Sumo	Sumo	46	39	F1806_sailerc_251.03137.03137.3_F1806_sailerc_251.03120.03120.3	0.66	39.95	0
Sumo:39:x:Sumo:46	10.6822	2.74e-07	0	>=	KLKESYCQR-VKMTTHLK-a1-b2	Sumo	Sumo	46	39	F1806_sailerc_277.03164.03164.3_F1806_sailerc_277.03151.03151.3	0.73	36.67	0.01
Sumo:45:x:UBA2:458	11.7133	5.84e-05	0	>=	LNVHKVTVLTLQDK-MTTHLKK-a5-b6	UBA2	Sumo	458	45	F1806_sailerc_246.10176.10176.3_F1806_sailerc_246.10081.10081.3	0	41.66	0
Sumo:45:x:UBA2:458	11.7133	5.84e-05	0	>=	LNVHKVTVLTLQDK-MTTHLKK-a5-b6	UBA2	Sumo	458	45	F1806_sailerc_252.10021.10021.5_F1806_sailerc_252.09951.09951.5	0	30.07	0
6His-AOS1:218:x:Sumo:37	12.0999	2.36e-05	0	>=	VIGQDSSEIHFKVK-VSQGVEDGPDTKR-a12-b12	Sumo	6His-AOS1	37	218	F1806_sailerc_246.09757.09757.3_F1806_sailerc_246.09693.09693.3	0.52	36.41	0
6His-AOS1:218:x:Sumo:37	12.0999	2.36e-05	0	>=	VIGQDSSEIHFKVK-VSQGVEDGPDTKR-a12-b12	Sumo	6His-AOS1	37	218	F1806_sailerc_252.09557.09557.3_F1806_sailerc_252.09500.09500.3	0	35.56	0
6His-AOS1:218:x:Sumo:37	12.0999	2.36e-05	0	>=	VIGQDSSEIHFKVK-VSQGVEDGPDTKR-a12-b12	Sumo	6His-AOS1	37	218	F1806_sailerc_275.07934.07934.4_F1806_sailerc_275.07895.07895.4	0.73	32.79	0
Sumo:45:x:UBA2:505	12.1378	1.62e-05	0	>=	KLSEFGIR-MTTHLKK-a1-b6	UBA2	Sumo	505	45	F1806_sailerc_251.07857.07857.4_F1806_sailerc_251.07848.07848.4	0	31.85	0
Sumo:17:x:Sumo:37	12.1548	1.02e-06	0	>=	VIGQDSSEIHFKVK-KEGEYIK-a12-b1	Sumo	Sumo	37	17	F1806_sailerc_250.08241.08241.5_F1806_sailerc_250.08184.08184.5	0.78	31.89	0.014
Sumo:17:x:Sumo:37	12.1548	1.02e-06	0	>=	VIGQDSSEIHFKVK-KEGEYIK-a12-b1	Sumo	Sumo	37	17	F1806_sailerc_243.08392.08392.5_F1806_sailerc_243.08393.08393.5	0	28.73	0.009
6His-AOS1:221:x:Sumo:23	12.171	5.85e-07	0	>=	AKLDSSETTMVK-EGEYIKLK-a2-b6	6His-AOS1	Sumo	221	23	F1806_sailerc_246.11393.11393.3_F1806_sailerc_246.11334.11334.3	0.19	31.64	0
6His-AOS1:218:x:Sumo:23	12.248	1.1e-06	0	>=	VSQGVEDGPDTKR-EGEYIKLK-a12-b6	6His-AOS1	Sumo	218	23	F1806_sailerc_252.08752.08752.3_F1806_sailerc_252.08680.08680.3	0.78	34.45	0
6His-AOS1:218:x:Sumo:23	12.248	1.1e-06	0	>=	VSQGVEDGPDTKR-EGEYIKLK-a12-b6	6His-AOS1	Sumo	218	23	F1806_sailerc_277.08395.08395.3_F1806_sailerc_277.08338.08338.3	0.14	30.29	0
6His-AOS1:218:x:Sumo:23	12.248	1.1e-06	0	>=	VSQGVEDGPDTKR-EGEYIKLK-a12-b6	6His-AOS1	Sumo	218	23	F1806_sailerc_246.08872.08872.3_F1806_sailerc_246.08781.08781.3	0.95	29.45	0.021
Sumo:45:x:UBA2:557	12.5716	3.35e-06	0	>=	VGPKQAEDAAK-MTTHLKK-a4-b6	UBA2	Sumo	557	45	F1806_sailerc_240.03229.03229.3_F1806_sailerc_240.03158.03158.3	0	37.1	0
Sumo:45:x:UBA2:557	12.5716	3.35e-06	0	>=	VGPKQAEDAAK-MTTHLKK-a4-b6	UBA2	Sumo	557	45	F1806_sailerc_245.03576.03576.5_F1806_sailerc_245.03579.03579.5	0	32.99	0
Sumo:45:x:UBA2:557	12.5716	3.35e-06	0	>=	VGPKQAEDAAK-MTTHLKK-a4-b6	UBA2	Sumo	557	45	F1806_sailerc_252.03422.03422.3_F1806_sailerc_252.03361.03361.3	0.79	32.14	0
Sumo:37:x:UBA2:617	12.5772	1.74e-05	0	>=	VIGQDSSEIHFKVK-LDEKENLSAKR-a12-b4	Sumo	UBA2	37	617	F1806_sailerc_244.07856.07856.6_F1806_sailerc_244.07766.07766.6	0.91	33.29	0
Sumo:37:x:UBA2:623	12.5772	1.74e-05	0	>=	VIGQDSSEIHFKVK-LDEKENLSAKR-a12-b10	Sumo	UBA2	37	623	F1806_sailerc_246.09708.09708.6_F1806_sailerc_246.09631.09631.6	0.75	29.17	0.021
Sumo:45:x:Sumo:48	13.8786	7.46e-09	0	>=	LKESYCQR-MTTHLKK-a2-b6	Sumo	Sumo	48	45	F1806_sailerc_252.03740.03740.3_F1806_sailerc_252.03657.03657.3	0.6	36.99	0
Sumo:45:x:Sumo:48	13.8786	7.46e-09	0	>=	LKESYCQR-MTTHLKK-a2-b6	Sumo	Sumo	48	45	F1806_sailerc_245.03828.03828.3_F1806_sailerc_245.03763.03763.3	0.73	36.13	0
Sumo:45:x:Sumo:48	13.8786	7.46e-09	0	>=	LKESYCQR-MTTHLKK-a2-b6	Sumo	Sumo	48	45	F1806_sailerc_277.03655.03655.3_F1806_sailerc_277.03612.03612.3	0	33.95	0.01
Sumo:45:x:UBA2:271	13.8858	1.99e-05	0	>=	YLLTMDKLWR-MTTHLKK-a7-b6	UBA2	Sumo	271	45	F1806_sailerc_246.14668.14668.5_F1806_sailerc_246.14630.14630.5	0.95	37.01	0
Sumo:45:x:UBA2:271	13.8858	1.99e-05	0	>=	YLLTMDKLWR-MTTHLKK-a7-b6	UBA2	Sumo	271	45	F1806_sailerc_252.14574.14574.5_F1806_sailerc_252.14564.14564.5	0.32	32.9	0
6His-AOS1:206:x:Sumo:37	16.0208	2.1e-08	0	>=	VAKVSQGVEDGPDTK-VIGQDSSEIHFKVK-a3-b12	6His-AOS1	Sumo	206	37	F1806_sailerc_244.08668.08668.4_F1806_sailerc_244.08601.08601.4	0.85	38.82	0
6His-AOS1:206:x:Sumo:37	16.0208	2.1e-08	0	>=	VAKVSQGVEDGPDTK-VIGQDSSEIHFKVK-a3-b12	6His-AOS1	Sumo	206	37	F1806_sailerc_252.10311.10311.4_F1806_sailerc_252.10334.10334.4	0.81	37.1	0
6His-AOS1:206:x:Sumo:37	16.0208	2.1e-08	0	>=	VAKVSQGVEDGPDTKR-VIGQDSSEIHFKVK-a3-b12	6His-AOS1	Sumo	206	37	F1806_sailerc_252.09061.09061.4_F1806_sailerc_252.09029.09029.4	0	35.03	0
6His-AOS1:206:x:Sumo:37	16.0208	2.1e-08	0	>=	VAKVSQGVEDGPDTKR-VIGQDSSEIHFKVK-a3-b12	6His-AOS1	Sumo	206	37	F1806_sailerc_243.07590.07590.4_F1806_sailerc_243.07539.07539.4	0.51	31.1	0
Sumo:23:x:Sumo:37	17.4985	4.46e-07	0	>=	VIGQDSSEIHFKVK-EGEYIKLK-a12-b6	Sumo	Sumo	37	23	F1806_sailerc_246.12441.12441.3_F1806_sailerc_246.12411.12411.3	0.74	34.98	0.009
Sumo:23:x:Sumo:37	17.4985	4.46e-07	0	>=	VIGQDSSEIHFKVK-EGEYIKLK-a12-b6	Sumo	Sumo	37	23	F1806_sailerc_252.12329.12329.3_F1806_sailerc_252.12302.12302.3	0.4	28.94	0.019
Sumo:23:x:Sumo:37	17.4985	4.46e-07	0	>=	VIGQDSSEIHFKVK-EGEYIKLK-a12-b6	Sumo	Sumo	37	23	F1806_sailerc_240.12117.12117.3_F1806_sailerc_240.12095.12095.3	0.28	28.72	0.025
Supplementary Data 3. Quantitative XL-MS for AOS1/UBA2 in presence or absence of SUMO-1. Data referring to Supplementary Fig. 8b. The table lists the relative change of different unique
crosslinking sites ‘uxID’. Changes in abundance are expressed as ‘log2 ratio’ (abundance with SUMO-1 vs. abundance without SUMO-1) and the ‘p-value’ indicates the regression between the two
conditions. In this study, uxIDs that showed a change of log2ratio ≤ 1 and a p-value of ≤ 0.01 are considered to be significantly down-regulated whereas uxIDs with a change of log2ratio ≥ 1 and a p-
value of ≤ 0.01 were considered to be significantly up-regulated. The uxIDs which were consistently identified over different peak groups show 0 violations (‘sum_violations’). Crosslinks that were
identified only in one of the two (or multiple) samples are assigned a fractional value ‘imputed values’ in order to allow comparison also for crosslinks that are present only in one state: ‘==’ indicates that a
signal in both experiment and reference experiment was detected, ‘>=’ indicates that only a signal in the experiment dataset and no signal in the reference experiment was detected and ‘<=’ indicates that only
a signal in the reference experiment could be detected. Shown are also the exact amino acid sequence of the crosslinked peptides which were taken into account for a respective uxID ‘crosslinked peptide’,
the name of the respective protein ‘protein 1’ and ‘protein 2’, the position of the crosslinked lysine residues within the UniProt or construct sequence ‘position 1’ and ‘position 2’ (data analysis was
performed on protein sequences including affinity tags. Sequence offset to UniProt sequences 6His-AOS1 + 23 aa, FAT10 -1 aa), the ‘spectrum’ in which the crosslink was identified as well as ‘delta S’,
which gives the delta score of the respective crosslink and is a measure for how close the best assigned hit was scored in regard to the second best, the ‘ld-score’, which is a weighted sum of different scores
used to assess the quality of the composite MS2 spectrum as calculated by xQuest and the false discovery rate (‘FDR’) as calculated by xProphet.
