# Supplementary material for: The ubiquitin-like modifier FAT10 interferes with SUMO activation
Source: Nat Commun. 2019 Oct 1;10:4452. doi: 10.1038/s41467-019-12430-z (PMC6773726; doi:10.1038/s41467-019-12430-z)
Supplement: Supplementary file 7 — Supplementary Data 4 [file 41467_2019_12430_MOESM7_ESM.xlsx]

## Sheet: Tabelle1
Supplementary Data 4: Quantification of AOS1/UBA2 crosslinks in presence or absence of SUMO-1 and FAT10.
lD-Score > 28, p-value < 0.01, sum_violations = 0
Data analysis was performed on protein sequences including affinity tags. Sequence offset to UniProt sequences 6His-AOS1 + 23 aa, FAT10 -1 aa
uxID	log2ratio	pvalue	sum_violations	imputed values	Crosslinked peptide	Protein 1	Protein 2	Position 1	Position 2	Spectrum	DeltaS	ld-Score	FDR
UBA2:164:x:UBA2:553	-11.8627	6.23e-05	0	<=	DVEFEVVGDAPEKVGPK-KGVTECYECHPKPTQR-a13-b12	UBA2	UBA2	553	164	F1806_sailerc_269.08712.08712.4_F1806_sailerc_269.08670.08670.4	0	31.55	0.011
UBA2:164:x:UBA2:553	-11.8627	6.23e-05	0	<=	DVEFEVVGDAPEKVGPK-GVTECYECHPKPTQR-a13-b11	UBA2	UBA2	553	164	F1806_sailerc_262.10374.10374.5_F1806_sailerc_262.10290.10290.5	0	31.5	0.044
6His-AOS1:206:x:6His-AOS1:68	-11.0271	5.1e-08	0	<=	VAKVSQGVEDGPDTKR-VLLVGLKGLGAEIAK-a3-b7	6His-AOS1	6His-AOS1	206	68	F1806_sailerc_257.12569.12569.5_F1806_sailerc_257.12613.12613.5	0	36.69	0.015
6His-AOS1:27:x:UBA2:72	-10.4744	9.95e-07	0	<=	GSHMASMVEKEEAGGGISEEEAAQYDR-SKAQVAK-a10-b2	6His-AOS1	UBA2	27	72	F1806_sailerc_269.08298.08298.4_F1806_sailerc_269.08261.08261.4	0	38.05	0
6His-AOS1:27:x:UBA2:72	-10.4744	9.95e-07	0	<=	GSHMASMVEKEEAGGGISEEEAAQYDR-SKAQVAK-a10-b2	6His-AOS1	UBA2	27	72	F1806_sailerc_256.08707.08707.4_F1806_sailerc_256.08736.08736.4	0	37.58	0
UBA2:164:x:UBA2:623	-10.0273	4.41e-05	0	<=	GVTECYECHPKPTQR-ENLSAKR-a11-b6	UBA2	UBA2	164	623	F1806_sailerc_264.05514.05514.4_F1806_sailerc_264.05463.05463.4	0	32.38	0.044
6His-AOS1:206:x:UBA2:153	-9.82642	0.000162871	0	<=	KGVTECYECHPKPTQR-VAKVSQGVEDGPDTKR-a1-b3	UBA2	6His-AOS1	153	206	F1806_sailerc_269.03477.03477.6_F1806_sailerc_269.03170.03170.6	0.28	29.59	0
6His-AOS1:206:x:UBA2:164	-9.72713	5.57e-05	0	<=	VAKVSQGVEDGPDTKR-GVTECYECHPKPTQR-a3-b11	6His-AOS1	UBA2	206	164	F1806_sailerc_258.05737.05737.4_F1806_sailerc_258.05728.05728.4	0	39.04	0
6His-AOS1:206:x:UBA2:164	-9.72713	5.57e-05	0	<=	VAKVSQGVEDGPDTKR-GVTECYECHPKPTQR-a3-b11	6His-AOS1	UBA2	206	164	F1806_sailerc_269.04714.04714.4_F1806_sailerc_269.04687.04687.4	0	38.61	0
6His-AOS1:206:x:UBA2:164	-9.72713	5.57e-05	0	<=	VAKVSQGVEDGPDTKR-GVTECYECHPKPTQR-a3-b11	6His-AOS1	UBA2	206	164	F1806_sailerc_262.05188.05188.4_F1806_sailerc_262.05166.05166.4	0	38.23	0
6His-AOS1:206:x:UBA2:164	-9.72713	5.57e-05	0	<=	VAKVSQGVEDGPDTKR-GVTECYECHPKPTQR-a3-b11	6His-AOS1	UBA2	206	164	F1806_sailerc_220.04363.04363.5_F1806_sailerc_220.04337.04337.5	0	30.54	0
6His-AOS1:206:x:UBA2:164	-9.72713	5.57e-05	0	<=	KGVTECYECHPKPTQR-VAKVSQGVEDGPDTKR-a12-b3	UBA2	6His-AOS1	164	206	F1806_sailerc_271.04759.04759.5_F1806_sailerc_271.04163.04163.5	0.35	50.91	0
6His-AOS1:206:x:UBA2:164	-9.72713	5.57e-05	0	<=	KGVTECYECHPKPTQR-VAKVSQGVEDGPDTKR-a12-b3	UBA2	6His-AOS1	164	206	F1806_sailerc_263.04270.04270.5_F1806_sailerc_263.04208.04208.5	0	47.7	0
6His-AOS1:206:x:UBA2:164	-9.72713	5.57e-05	0	<=	KGVTECYECHPKPTQR-VAKVSQGVEDGPDTKR-a12-b3	UBA2	6His-AOS1	164	206	F1806_sailerc_257.03947.03947.5_F1806_sailerc_257.03780.03780.5	0	47.25	0
6His-AOS1:206:x:UBA2:164	-9.72713	5.57e-05	0	<=	KGVTECYECHPKPTQR-VAKVSQGVEDGPDTK-a12-b3	UBA2	6His-AOS1	164	206	F1806_sailerc_268.04662.04662.4_F1806_sailerc_268.04607.04607.4	0.2	41.36	0
6His-AOS1:206:x:UBA2:164	-9.72713	5.57e-05	0	<=	GVTECYECHPKPTQR-VAKVSQGVEDGPDTK-a11-b3	UBA2	6His-AOS1	164	206	F1806_sailerc_265.06656.06656.4_F1806_sailerc_265.06717.06717.4	0	40.87	0
6His-AOS1:206:x:UBA2:164	-9.72713	5.57e-05	0	<=	KGVTECYECHPKPTQR-VAKVSQGVEDGPDTK-a12-b3	UBA2	6His-AOS1	164	206	F1806_sailerc_264.05506.05506.4_F1806_sailerc_264.05477.05477.4	0.37	38.96	0
6His-AOS1:206:x:UBA2:164	-9.72713	5.57e-05	0	<=	GVTECYECHPKPTQR-VAKVSQGVEDGPDTK-a11-b3	UBA2	6His-AOS1	164	206	F1806_sailerc_268.05486.05486.4_F1806_sailerc_268.05457.05457.4	0	38.68	0
6His-AOS1:206:x:UBA2:164	-9.72713	5.57e-05	0	<=	GVTECYECHPKPTQR-VAKVSQGVEDGPDTK-a11-b3	UBA2	6His-AOS1	164	206	F1806_sailerc_256.05906.05906.4_F1806_sailerc_256.05860.05860.4	0.27	35.9	0
6His-AOS1:206:x:UBA2:164	-9.72713	5.57e-05	0	<=	KGVTECYECHPKPTQR-VAKVSQGVEDGPDTK-a12-b3	UBA2	6His-AOS1	164	206	F1806_sailerc_256.04996.04996.5_F1806_sailerc_256.05016.05016.5	0.31	34.61	0
UBA2:420:x:UBA2:557	-4.50293	1.95e-06	0	==	TIFLNKQPNPR-VGPKQAEDAAK-a6-b4	UBA2	UBA2	420	557	F1806_sailerc_265.08948.08948.3_F1806_sailerc_265.08907.08907.3	0	38.58	0
UBA2:420:x:UBA2:557	-4.50293	1.95e-06	0	==	TIFLNKQPNPR-VGPKQAEDAAK-a6-b4	UBA2	UBA2	420	557	F1806_sailerc_271.08746.08746.3_F1806_sailerc_271.08644.08644.3	0	37.76	0.011
UBA2:420:x:UBA2:557	-4.50293	1.95e-06	0	==	TIFLNKQPNPR-VGPKQAEDAAK-a6-b4	UBA2	UBA2	420	557	F1806_sailerc_259.08621.08621.3_F1806_sailerc_259.08590.08590.3	0.58	28.43	0.029
6His-AOS1:218:x:UBA2:164	-4.12789	2e-05	0	==	KGVTECYECHPKPTQR-VSQGVEDGPDTKR-a12-b12	UBA2	6His-AOS1	164	218	F1806_sailerc_268.03717.03717.4_F1806_sailerc_268.03684.03684.4	0	37.87	0
6His-AOS1:218:x:UBA2:164	-4.12789	2e-05	0	==	KGVTECYECHPKPTQR-VSQGVEDGPDTKR-a12-b12	UBA2	6His-AOS1	164	218	F1806_sailerc_259.03854.03854.5_F1806_sailerc_259.03787.03787.5	0	36.32	0
6His-AOS1:218:x:UBA2:164	-4.12789	2e-05	0	==	KGVTECYECHPKPTQR-VSQGVEDGPDTKR-a12-b12	UBA2	6His-AOS1	164	218	F1806_sailerc_220.03650.03650.4_F1806_sailerc_220.03625.03625.4	0.15	35.21	0
6His-AOS1:218:x:UBA2:164	-4.12789	2e-05	0	==	KGVTECYECHPKPTQR-VSQGVEDGPDTKR-a12-b12	UBA2	6His-AOS1	164	218	F1806_sailerc_284.04424.04424.4_F1806_sailerc_284.04312.04312.4	0.17	35.12	0
6His-AOS1:218:x:UBA2:164	-4.12789	2e-05	0	==	KGVTECYECHPKPTQR-VSQGVEDGPDTKR-a12-b12	UBA2	6His-AOS1	164	218	F1806_sailerc_262.03847.03847.4_F1806_sailerc_262.03756.03756.4	0	34.08	0
6His-AOS1:218:x:UBA2:164	-4.12789	2e-05	0	==	GVTECYECHPKPTQR-VSQGVEDGPDTKR-a11-b12	UBA2	6His-AOS1	164	218	F1806_sailerc_264.05848.05848.5_F1806_sailerc_264.05775.05775.5	0	32.65	0
6His-AOS1:218:x:UBA2:164	-4.12789	2e-05	0	==	GVTECYECHPKPTQR-VSQGVEDGPDTKR-a11-b12	UBA2	6His-AOS1	164	218	F1806_sailerc_271.05989.05989.5_F1806_sailerc_271.05938.05938.5	0	32.61	0
6His-AOS1:218:x:UBA2:164	-4.12789	2e-05	0	==	GVTECYECHPKPTQR-VSQGVEDGPDTKR-a11-b12	UBA2	6His-AOS1	164	218	F1806_sailerc_259.05770.05770.5_F1806_sailerc_259.05718.05718.5	0	32.58	0
6His-AOS1:218:x:UBA2:164	-4.12789	2e-05	0	==	GVTECYECHPKPTQR-VSQGVEDGPDTKR-a11-b12	UBA2	6His-AOS1	164	218	F1806_sailerc_221.04524.04524.5_F1806_sailerc_221.04501.04501.5	0	30.02	0
6His-AOS1:218:x:UBA2:164	-4.12789	2e-05	0	==	GVTECYECHPKPTQR-VSQGVEDGPDTKR-a11-b12	UBA2	6His-AOS1	164	218	F1806_sailerc_283.06347.06347.4_F1806_sailerc_283.06268.06268.4	0	28.69	0.019
UBA2:164:x:UBA2:420	-3.95497	4.56e-06	0	==	KGVTECYECHPKPTQR-TIFLNKQPNPR-a12-b6	UBA2	UBA2	164	420	F1806_sailerc_263.06488.06488.4_F1806_sailerc_263.06450.06450.4	0.51	39.84	0
UBA2:164:x:UBA2:420	-3.95497	4.56e-06	0	==	KGVTECYECHPKPTQR-TIFLNKQPNPR-a12-b6	UBA2	UBA2	164	420	F1806_sailerc_258.07244.07244.4_F1806_sailerc_258.07173.07173.4	0.41	38.65	0.015
UBA2:164:x:UBA2:420	-3.95497	4.56e-06	0	==	KGVTECYECHPKPTQR-TIFLNKQPNPR-a12-b6	UBA2	UBA2	164	420	F1806_sailerc_269.05903.05903.4_F1806_sailerc_269.05846.05846.4	0.48	36.94	0.011
UBA2:164:x:UBA2:420	-3.95497	4.56e-06	0	==	GVTECYECHPKPTQR-TIFLNKQPNPR-a11-b6	UBA2	UBA2	164	420	F1806_sailerc_258.08601.08601.5_F1806_sailerc_258.08520.08520.5	0.39	35.9	0.015
UBA2:164:x:UBA2:420	-3.95497	4.56e-06	0	==	GVTECYECHPKPTQR-TIFLNKQPNPR-a11-b6	UBA2	UBA2	164	420	F1806_sailerc_269.07145.07145.3_F1806_sailerc_269.07060.07060.3	0.23	32.22	0.011
UBA2:164:x:UBA2:420	-3.95497	4.56e-06	0	==	GVTECYECHPKPTQR-TIFLNKQPNPR-a11-b6	UBA2	UBA2	164	420	F1806_sailerc_265.09001.09001.5_F1806_sailerc_265.08941.08941.5	0.35	32.08	0.044
UBA2:164:x:UBA2:420	-3.95497	4.56e-06	0	==	KGVTECYECHPKPTQR-TIFLNKQPNPR-a12-b6	UBA2	UBA2	164	420	F1806_sailerc_283.07734.07734.5_F1806_sailerc_283.07680.07680.5	0.67	29.15	0.028
UBA2:164:x:UBA2:420	-3.95497	4.56e-06	0	==	GVTECYECHPKPTQR-TIFLNKQPNPR-a11-b6	UBA2	UBA2	164	420	F1806_sailerc_287.09612.09612.3_F1806_sailerc_287.09556.09556.3	0.12	28.7	0.032
UBA2:164:x:UBA2:420	-3.95497	4.56e-06	0	==	GVTECYECHPKPTQR-TIFLNKQPNPR-a11-b6	UBA2	UBA2	164	420	F1806_sailerc_284.09445.09445.3_F1806_sailerc_284.09423.09423.3	0.2	28.63	0.028
UBA2:164:x:UBA2:557	-3.7676	4.87e-06	0	==	KGVTECYECHPKPTQR-VGPKQAEDAAK-a12-b4	UBA2	UBA2	164	557	F1806_sailerc_259.03699.03699.4_F1806_sailerc_259.03685.03685.4	0	45.95	0
UBA2:164:x:UBA2:557	-3.7676	4.87e-06	0	==	KGVTECYECHPKPTQR-VGPKQAEDAAK-a12-b4	UBA2	UBA2	164	557	F1806_sailerc_265.03765.03765.5_F1806_sailerc_265.03757.03757.5	0	42.08	0
UBA2:164:x:UBA2:557	-3.7676	4.87e-06	0	==	KGVTECYECHPKPTQR-VGPKQAEDAAK-a12-b4	UBA2	UBA2	164	557	F1806_sailerc_271.03850.03850.3_F1806_sailerc_271.03791.03791.3	0	39.82	0
UBA2:164:x:UBA2:557	-3.7676	4.87e-06	0	==	GVTECYECHPKPTQR-VGPKQAEDAAK-a11-b4	UBA2	UBA2	164	557	F1806_sailerc_264.05512.05512.4_F1806_sailerc_264.05444.05444.4	0	36.57	0.02
UBA2:164:x:UBA2:557	-3.7676	4.87e-06	0	==	GVTECYECHPKPTQR-VGPKQAEDAAK-a11-b4	UBA2	UBA2	164	557	F1806_sailerc_258.05490.05490.3_F1806_sailerc_258.05483.05483.3	0	35.63	0.016
UBA2:164:x:UBA2:557	-3.7676	4.87e-06	0	==	GVTECYECHPKPTQR-VGPKQAEDAAK-a11-b4	UBA2	UBA2	164	557	F1806_sailerc_269.04529.04529.4_F1806_sailerc_269.04460.04460.4	0	35.43	0.011
6His-AOS1:221:x:UBA2:164	-3.72897	2.34e-05	0	==	KGVTECYECHPKPTQR-AKLDSSETTMVKK-a12-b2	UBA2	6His-AOS1	164	221	F1806_sailerc_268.04552.04552.5_F1806_sailerc_268.04518.04518.5	0.29	45.99	0
6His-AOS1:221:x:UBA2:164	-3.72897	2.34e-05	0	==	KGVTECYECHPKPTQR-AKLDSSETTMVK-a12-b2	UBA2	6His-AOS1	164	221	F1806_sailerc_264.06376.06376.4_F1806_sailerc_264.06345.06345.4	0.65	44.22	0
6His-AOS1:221:x:UBA2:164	-3.72897	2.34e-05	0	==	KGVTECYECHPKPTQR-AKLDSSETTMVK-a12-b2	UBA2	6His-AOS1	164	221	F1806_sailerc_270.06642.06642.4_F1806_sailerc_270.06614.06614.4	0.65	42.85	0
6His-AOS1:221:x:UBA2:164	-3.72897	2.34e-05	0	==	KGVTECYECHPKPTQR-AKLDSSETTMVK-a12-b2	UBA2	6His-AOS1	164	221	F1806_sailerc_257.05479.05479.4_F1806_sailerc_257.05413.05413.4	0.56	42.33	0
6His-AOS1:221:x:UBA2:164	-3.72897	2.34e-05	0	==	KGVTECYECHPKPTQR-AKLDSSETTMVK-a12-b2	UBA2	6His-AOS1	164	221	F1806_sailerc_283.06881.06881.4_F1806_sailerc_283.06830.06830.4	0.54	41.69	0
6His-AOS1:221:x:UBA2:164	-3.72897	2.34e-05	0	==	KGVTECYECHPKPTQR-AKLDSSETTMVKK-a12-b2	UBA2	6His-AOS1	164	221	F1806_sailerc_263.04936.04936.4_F1806_sailerc_263.04904.04904.4	0.24	40.89	0
6His-AOS1:221:x:UBA2:164	-3.72897	2.34e-05	0	==	GVTECYECHPKPTQR-AKLDSSETTMVK-a11-b2	UBA2	6His-AOS1	164	221	F1806_sailerc_286.07918.07918.4_F1806_sailerc_286.07883.07883.4	0.2	39.26	0
6His-AOS1:221:x:UBA2:164	-3.72897	2.34e-05	0	==	KGVTECYECHPKPTQR-AKLDSSETTMVK-a12-b2	UBA2	6His-AOS1	164	221	F1806_sailerc_287.07177.07177.4_F1806_sailerc_287.07109.07109.4	0.63	39.21	0
6His-AOS1:221:x:UBA2:164	-3.72897	2.34e-05	0	==	GVTECYECHPKPTQR-AKLDSSETTMVK-a11-b2	UBA2	6His-AOS1	164	221	F1806_sailerc_217.08254.08254.4_F1806_sailerc_217.08178.08178.4	0	39.09	0
6His-AOS1:221:x:UBA2:164	-3.72897	2.34e-05	0	==	GVTECYECHPKPTQR-AKLDSSETTMVK-a11-b2	UBA2	6His-AOS1	164	221	F1806_sailerc_265.07804.07804.4_F1806_sailerc_265.07785.07785.4	0	37.57	0
6His-AOS1:221:x:UBA2:164	-3.72897	2.34e-05	0	==	GVTECYECHPKPTQR-AKLDSSETTMVK-a11-b2	UBA2	6His-AOS1	164	221	F1806_sailerc_270.07801.07801.4_F1806_sailerc_270.07773.07773.4	0.23	37.02	0
6His-AOS1:221:x:UBA2:164	-3.72897	2.34e-05	0	==	GVTECYECHPKPTQR-AKLDSSETTMVK-a11-b2	UBA2	6His-AOS1	164	221	F1806_sailerc_283.07945.07945.4_F1806_sailerc_283.07941.07941.4	0.15	36.96	0
6His-AOS1:221:x:UBA2:164	-3.72897	2.34e-05	0	==	GVTECYECHPKPTQR-AKLDSSETTMVK-a11-b2	UBA2	6His-AOS1	164	221	F1806_sailerc_257.06417.06417.4_F1806_sailerc_257.06378.06378.4	0.24	36.29	0
6His-AOS1:221:x:UBA2:164	-3.72897	2.34e-05	0	==	KGVTECYECHPKPTQR-AKLDSSETTMVKK-a12-b2	UBA2	6His-AOS1	164	221	F1806_sailerc_256.04927.04927.5_F1806_sailerc_256.04827.04827.5	0.44	29.83	0
6His-AOS1:221:x:UBA2:557	-3.56982	3.97e-05	0	==	AKLDSSETTMVK-VGPKQAEDAAK-a2-b4	6His-AOS1	UBA2	221	557	F1806_sailerc_265.07410.07410.3_F1806_sailerc_265.07349.07349.3	0	37.4	0
6His-AOS1:221:x:UBA2:557	-3.56982	3.97e-05	0	==	AKLDSSETTMVK-VGPKQAEDAAK-a2-b4	6His-AOS1	UBA2	221	557	F1806_sailerc_268.06058.06058.3_F1806_sailerc_268.06020.06020.3	0	36.64	0
6His-AOS1:221:x:UBA2:557	-3.56982	3.97e-05	0	==	AKLDSSETTMVK-VGPKQAEDAAK-a2-b4	6His-AOS1	UBA2	221	557	F1806_sailerc_259.07222.07222.3_F1806_sailerc_259.07148.07148.3	0	28.52	0
6His-AOS1:221:x:UBA2:557	-3.56982	3.97e-05	0	==	AKLDSSETTMVKK-VGPKQAEDAAK-a2-b4	6His-AOS1	UBA2	221	557	F1806_sailerc_264.05760.05760.4_F1806_sailerc_264.05767.05767.4	0.47	28.44	0
6His-AOS1:218:x:UBA2:557	-2.88247	2.15e-05	0	==	VSQGVEDGPDTKR-VGPKQAEDAAK-a12-b4	6His-AOS1	UBA2	218	557	F1806_sailerc_263.04661.04661.3_F1806_sailerc_263.04603.04603.3	0	35.69	0
6His-AOS1:218:x:UBA2:557	-2.88247	2.15e-05	0	==	VSQGVEDGPDTKR-VGPKQAEDAAK-a12-b4	6His-AOS1	UBA2	218	557	F1806_sailerc_271.05107.05107.4_F1806_sailerc_271.04929.04929.4	0	33.76	0
6His-AOS1:218:x:UBA2:557	-2.88247	2.15e-05	0	==	VSQGVEDGPDTKR-VGPKQAEDAAK-a12-b4	6His-AOS1	UBA2	218	557	F1806_sailerc_287.05740.05740.3_F1806_sailerc_287.05681.05681.3	0	31.34	0
6His-AOS1:218:x:UBA2:557	-2.88247	2.15e-05	0	==	VSQGVEDGPDTKR-VGPKQAEDAAK-a12-b4	6His-AOS1	UBA2	218	557	F1806_sailerc_258.04975.04975.3_F1806_sailerc_258.04824.04824.3	0	29.66	0
6His-AOS1:218:x:UBA2:557	-2.88247	2.15e-05	0	==	VSQGVEDGPDTKR-VGPKQAEDAAK-a12-b4	6His-AOS1	UBA2	218	557	F1806_sailerc_284.05664.05664.3_F1806_sailerc_284.05617.05617.3	0	29.05	0.019
6His-AOS1:218:x:UBA2:557	-2.88247	2.15e-05	0	==	VSQGVEDGPDTKR-VGPKQAEDAAK-a12-b4	6His-AOS1	UBA2	218	557	F1806_sailerc_216.05430.05430.4_F1806_sailerc_216.05357.05357.4	0	28.4	0
6His-AOS1:218:x:UBA2:420	-2.38346	4.37e-05	0	==	VSQGVEDGPDTKR-TIFLNKQPNPR-a12-b6	6His-AOS1	UBA2	218	420	F1806_sailerc_263.07863.07863.3_F1806_sailerc_263.07796.07796.3	0	37.94	0
6His-AOS1:218:x:UBA2:420	-2.38346	4.37e-05	0	==	VSQGVEDGPDTKR-TIFLNKQPNPR-a12-b6	6His-AOS1	UBA2	218	420	F1806_sailerc_269.07362.07362.3_F1806_sailerc_269.07360.07360.3	0.09	36.3	0
6His-AOS1:218:x:UBA2:420	-2.38346	4.37e-05	0	==	VAKVSQGVEDGPDTKR-TIFLNKQPNPR-a15-b6	6His-AOS1	UBA2	218	420	F1806_sailerc_220.06573.06573.4_F1806_sailerc_220.06543.06543.4	0.12	28.09	0
6His-AOS1:358:x:6His-AOS1:55	-2.32638	1.99e-05	0	==	DPPHNNFFFFDGMKGNGIVECLGPK-LWGLEAQKR-a14-b8	6His-AOS1	6His-AOS1	358	55	F1806_sailerc_257.20325.20325.4_F1806_sailerc_257.20396.20396.4	0.86	32.63	0.016
6His-AOS1:233:x:6His-AOS1:253	-2.2856	4.49e-05	0	==	KVVFCPVK-AKAALK-a1-b2	6His-AOS1	6His-AOS1	233	253	F1806_sailerc_259.06988.06988.4_F1806_sailerc_259.06932.06932.4	0.77	38.24	0.015
6His-AOS1:233:x:6His-AOS1:253	-2.2856	4.49e-05	0	==	KVVFCPVK-AKAALK-a1-b2	6His-AOS1	6His-AOS1	233	253	F1806_sailerc_270.07351.07351.4_F1806_sailerc_270.07274.07274.4	0.64	34.07	0.011
6His-AOS1:233:x:6His-AOS1:253	-2.2856	4.49e-05	0	==	KVVFCPVK-AKAALK-a1-b2	6His-AOS1	6His-AOS1	233	253	F1806_sailerc_264.07183.07183.4_F1806_sailerc_264.07088.07088.4	0.47	33.51	0.028
6His-AOS1:233:x:6His-AOS1:253	-2.2856	4.49e-05	0	==	KVVFCPVK-AKAALKR-a1-b2	6His-AOS1	6His-AOS1	233	253	F1806_sailerc_259.05362.05362.4_F1806_sailerc_259.05302.05302.4	0.57	32.6	0.016
6His-AOS1:233:x:6His-AOS1:253	-2.2856	4.49e-05	0	==	KVVFCPVK-AKAALK-a1-b2	6His-AOS1	6His-AOS1	233	253	F1806_sailerc_217.07636.07636.4_F1806_sailerc_217.07571.07571.4	0.59	31.13	0.011
6His-AOS1:233:x:6His-AOS1:55	-2.26334	1.59e-05	0	==	LWGLEAQKR-KVVFCPVK-a8-b1	6His-AOS1	6His-AOS1	55	233	F1806_sailerc_258.13373.13373.4_F1806_sailerc_258.13322.13322.4	0.62	31.18	0.016
6His-AOS1:233:x:6His-AOS1:55	-2.26334	1.59e-05	0	==	LWGLEAQKR-KVVFCPVK-a8-b1	6His-AOS1	6His-AOS1	55	233	F1806_sailerc_270.13681.13681.4_F1806_sailerc_270.13657.13657.4	0.76	29.54	0.019
6His-AOS1:233:x:6His-AOS1:55	-2.26334	1.59e-05	0	==	KKVVFCPVK-LWGLEAQKR-a2-b8	6His-AOS1	6His-AOS1	233	55	F1806_sailerc_258.11177.11177.5_F1806_sailerc_258.11142.11142.5	0.64	40.45	0.015
6His-AOS1:164:x:6His-AOS1:206	-2.11237	0.0004613	0	==	VAKVSQGVEDGPDTKR-DVIVKVDQICHK-a3-b5	6His-AOS1	6His-AOS1	206	164	F1806_sailerc_258.09170.09170.4_F1806_sailerc_258.09030.09030.4	0.23	44.5	0
6His-AOS1:164:x:6His-AOS1:206	-2.11237	0.0004613	0	==	VAKVSQGVEDGPDTKR-DVIVKVDQICHK-a3-b5	6His-AOS1	6His-AOS1	206	164	F1806_sailerc_263.08138.08138.4_F1806_sailerc_263.08099.08099.4	0	37	0.02
6His-AOS1:164:x:6His-AOS1:206	-2.11237	0.0004613	0	==	VAKVSQGVEDGPDTK-DVIVKVDQICHK-a3-b5	6His-AOS1	6His-AOS1	206	164	F1806_sailerc_215.05151.05151.4_F1806_sailerc_215.05112.05112.4	0.4	29.55	0.019
6His-AOS1:240:x:6His-AOS1:253	-1.92447	0.00084456	0	==	VVFCPVKEALEVDWSSEK-AKAALK-a7-b2	6His-AOS1	6His-AOS1	240	253	F1806_sailerc_257.15712.15712.4_F1806_sailerc_257.15688.15688.4	0.29	40.89	0
6His-AOS1:206:x:6His-AOS1:233	-1.889	0.00166067	0	==	VAKVSQGVEDGPDTK-KVVFCPVK-a3-b1	6His-AOS1	6His-AOS1	206	233	F1806_sailerc_264.09065.09065.4_F1806_sailerc_264.09049.09049.4	0	44.11	0
6His-AOS1:206:x:6His-AOS1:233	-1.889	0.00166067	0	==	VAKVSQGVEDGPDTK-KVVFCPVK-a3-b1	6His-AOS1	6His-AOS1	206	233	F1806_sailerc_270.09165.09165.4_F1806_sailerc_270.09116.09116.4	0	42.77	0
6His-AOS1:206:x:6His-AOS1:233	-1.889	0.00166067	0	==	VAKVSQGVEDGPDTK-KVVFCPVK-a3-b1	6His-AOS1	6His-AOS1	206	233	F1806_sailerc_216.09648.09648.4_F1806_sailerc_216.09623.09623.4	0.78	42.72	0
6His-AOS1:206:x:6His-AOS1:233	-1.889	0.00166067	0	==	VAKVSQGVEDGPDTKR-KKVVFCPVK-a3-b2	6His-AOS1	6His-AOS1	206	233	F1806_sailerc_257.05362.05362.4_F1806_sailerc_257.05327.05327.4	0.69	40.89	0
6His-AOS1:206:x:6His-AOS1:233	-1.889	0.00166067	0	==	VAKVSQGVEDGPDTK-KVVFCPVK-a3-b1	6His-AOS1	6His-AOS1	206	233	F1806_sailerc_258.08796.08796.4_F1806_sailerc_258.08752.08752.4	0.73	40.45	0.015
6His-AOS1:206:x:6His-AOS1:233	-1.889	0.00166067	0	==	VAKVSQGVEDGPDTKR-KVVFCPVK-a3-b1	6His-AOS1	6His-AOS1	206	233	F1806_sailerc_259.07607.07607.3_F1806_sailerc_259.07577.07577.3	0.69	37.83	0.015
6His-AOS1:206:x:6His-AOS1:233	-1.889	0.00166067	0	==	VAKVSQGVEDGPDTKR-KVVFCPVK-a3-b1	6His-AOS1	6His-AOS1	206	233	F1806_sailerc_271.07622.07622.4_F1806_sailerc_271.07578.07578.4	0.67	37.1	0.011
6His-AOS1:206:x:6His-AOS1:233	-1.889	0.00166067	0	==	VAKVSQGVEDGPDTKR-KVVFCPVK-a3-b1	6His-AOS1	6His-AOS1	206	233	F1806_sailerc_262.06671.06671.3_F1806_sailerc_262.06618.06618.3	0.7	36.73	0.02
6His-AOS1:206:x:6His-AOS1:233	-1.889	0.00166067	0	==	VAKVSQGVEDGPDTKR-KVVFCPVK-a3-b1	6His-AOS1	6His-AOS1	206	233	F1806_sailerc_216.07923.07923.3_F1806_sailerc_216.07861.07861.3	0.69	34.6	0.011
6His-AOS1:206:x:6His-AOS1:233	-1.889	0.00166067	0	==	VAKVSQGVEDGPDTKR-KVVFCPVK-a3-b1	6His-AOS1	6His-AOS1	206	233	F1806_sailerc_284.08415.08415.4_F1806_sailerc_284.08355.08355.4	0.64	34.49	0.013
6His-AOS1:27:x:UBA2:65	-1.8735	0.00052393	0	==	GSHMASMVEKEEAGGGISEEEAAQYDR-QFLFQKK-a10-b6	6His-AOS1	UBA2	27	65	F1806_sailerc_264.14439.14439.4_F1806_sailerc_264.14383.14383.4	0.12	36.02	0
6His-AOS1:27:x:UBA2:65	-1.8735	0.00052393	0	==	GSHMASMVEKEEAGGGISEEEAAQYDR-QFLFQKK-a10-b6	6His-AOS1	UBA2	27	65	F1806_sailerc_268.12195.12195.4_F1806_sailerc_268.12165.12165.4	0.1	31.37	0
6His-AOS1:27:x:UBA2:65	-1.8735	0.00052393	0	==	GSHMASMVEKEEAGGGISEEEAAQYDR-QFLFQKK-a10-b6	6His-AOS1	UBA2	27	65	F1806_sailerc_287.15563.15563.4_F1806_sailerc_287.15451.15451.4	0.18	30.76	0
6His-AOS1:27:x:UBA2:65	-1.8735	0.00052393	0	==	GSHMASMVEKEEAGGGISEEEAAQYDR-QFLFQKK-a10-b6	6His-AOS1	UBA2	27	65	F1806_sailerc_257.12322.12322.4_F1806_sailerc_257.12403.12403.4	0.2	28.6	0
6His-AOS1:55:x:6His-AOS1:76	-1.86139	0.000158035	0	==	GLGAEIAKNLILAGVK-LWGLEAQKR-a8-b8	6His-AOS1	6His-AOS1	76	55	F1806_sailerc_217.23926.23926.4_F1806_sailerc_217.23902.23902.4	0.59	40.41	0
6His-AOS1:55:x:6His-AOS1:76	-1.86139	0.000158035	0	==	GLGAEIAKNLILAGVK-LWGLEAQKR-a8-b8	6His-AOS1	6His-AOS1	76	55	F1806_sailerc_258.21696.21696.4_F1806_sailerc_258.21701.21701.4	0.56	38.46	0.015
6His-AOS1:221:x:UBA2:190	-1.86037	0.000160786	0	==	NTPSEPIHCIVWAKYLFNQLFGEEDADQEVSPDR-AKLDSSETTMVK-a14-b2	UBA2	6His-AOS1	190	221	F1806_sailerc_263.24846.24846.4_F1806_sailerc_263.24715.24715.4	0.14	38.12	0
6His-AOS1:221:x:UBA2:190	-1.86037	0.000160786	0	==	NTPSEPIHCIVWAKYLFNQLFGEEDADQEVSPDR-AKLDSSETTMVK-a14-b2	UBA2	6His-AOS1	190	221	F1806_sailerc_268.24207.24207.4_F1806_sailerc_268.24123.24123.4	0.14	35.48	0
6His-AOS1:221:x:UBA2:190	-1.86037	0.000160786	0	==	NTPSEPIHCIVWAKYLFNQLFGEEDADQEVSPDR-AKLDSSETTMVK-a14-b2	UBA2	6His-AOS1	190	221	F1806_sailerc_257.24164.24164.4_F1806_sailerc_257.24196.24196.4	0.16	34.85	0
6His-AOS1:221:x:UBA2:190	-1.86037	0.000160786	0	==	NTPSEPIHCIVWAKYLFNQLFGEEDADQEVSPDR-AKLDSSETTMVK-a14-b2	UBA2	6His-AOS1	190	221	F1806_sailerc_220.24085.24085.4_F1806_sailerc_220.23906.23906.4	0	34.18	0
6His-AOS1:221:x:UBA2:190	-1.86037	0.000160786	0	==	NTPSEPIHCIVWAKYLFNQLFGEEDADQEVSPDR-AKLDSSETTMVK-a14-b2	UBA2	6His-AOS1	190	221	F1806_sailerc_215.24553.24553.4_F1806_sailerc_215.24554.24554.4	0.19	33.97	0
6His-AOS1:221:x:UBA2:190	-1.86037	0.000160786	0	==	NTPSEPIHCIVWAKYLFNQLFGEEDADQEVSPDR-AKLDSSETTMVK-a14-b2	UBA2	6His-AOS1	190	221	F1806_sailerc_282.23882.23882.4_F1806_sailerc_282.23893.23893.4	0.21	28.92	0.019
6His-AOS1:231:x:6His-AOS1:251	-1.85291	4.1e-05	0	==	AKLDSSETTMVKK-EALEVDWSSEKAK-a12-b11	6His-AOS1	6His-AOS1	231	251	F1806_sailerc_258.10804.10804.3_F1806_sailerc_258.10721.10721.3	0.32	38.43	0.015
6His-AOS1:231:x:6His-AOS1:251	-1.85291	4.1e-05	0	==	AKLDSSETTMVKK-EALEVDWSSEKAK-a12-b11	6His-AOS1	6His-AOS1	231	251	F1806_sailerc_217.11543.11543.3_F1806_sailerc_217.11442.11442.3	0.16	29.9	0.019
6His-AOS1:206:x:UBA2:420	-1.78834	5.55e-05	0	==	VAKVSQGVEDGPDTK-TIFLNKQPNPR-a3-b6	6His-AOS1	UBA2	206	420	F1806_sailerc_270.10047.10047.3_F1806_sailerc_270.09984.09984.3	0.52	41.56	0
6His-AOS1:206:x:UBA2:420	-1.78834	5.55e-05	0	==	VAKVSQGVEDGPDTK-TIFLNKQPNPR-a3-b6	6His-AOS1	UBA2	206	420	F1806_sailerc_259.09804.09804.4_F1806_sailerc_259.09741.09741.4	0.64	38.33	0
6His-AOS1:206:x:UBA2:420	-1.78834	5.55e-05	0	==	VAKVSQGVEDGPDTK-TIFLNKQPNPR-a3-b6	6His-AOS1	UBA2	206	420	F1806_sailerc_265.10145.10145.4_F1806_sailerc_265.10090.10090.4	0.59	38.14	0
6His-AOS1:206:x:UBA2:420	-1.78834	5.55e-05	0	==	VAKVSQGVEDGPDTK-TIFLNKQPNPR-a3-b6	6His-AOS1	UBA2	206	420	F1806_sailerc_287.10813.10813.4_F1806_sailerc_287.10729.10729.4	0.58	37.9	0
6His-AOS1:206:x:UBA2:420	-1.78834	5.55e-05	0	==	VAKVSQGVEDGPDTK-TIFLNKQPNPR-a3-b6	6His-AOS1	UBA2	206	420	F1806_sailerc_216.10668.10668.4_F1806_sailerc_216.10598.10598.4	0.65	37.01	0
6His-AOS1:206:x:UBA2:420	-1.78834	5.55e-05	0	==	VAKVSQGVEDGPDTK-TIFLNKQPNPR-a3-b6	6His-AOS1	UBA2	206	420	F1806_sailerc_283.10440.10440.4_F1806_sailerc_283.10365.10365.4	0.19	36.64	0
6His-AOS1:206:x:UBA2:420	-1.78834	5.55e-05	0	==	VAKVSQGVEDGPDTKR-TIFLNKQPNPR-a3-b6	6His-AOS1	UBA2	206	420	F1806_sailerc_271.08495.08495.4_F1806_sailerc_271.08438.08438.4	0.27	35.82	0
6His-AOS1:206:x:UBA2:420	-1.78834	5.55e-05	0	==	VAKVSQGVEDGPDTKR-TIFLNKQPNPR-a3-b6	6His-AOS1	UBA2	206	420	F1806_sailerc_216.08769.08769.5_F1806_sailerc_216.08768.08768.5	0.17	34.99	0
6His-AOS1:206:x:UBA2:420	-1.78834	5.55e-05	0	==	VAKVSQGVEDGPDTKR-TIFLNKQPNPR-a3-b6	6His-AOS1	UBA2	206	420	F1806_sailerc_284.09252.09252.4_F1806_sailerc_284.09126.09126.4	0	34.92	0
6His-AOS1:206:x:UBA2:420	-1.78834	5.55e-05	0	==	VAKVSQGVEDGPDTKR-TIFLNKQPNPR-a3-b6	6His-AOS1	UBA2	206	420	F1806_sailerc_257.07093.07093.4_F1806_sailerc_257.07033.07033.4	0.31	33.27	0
6His-AOS1:206:x:UBA2:420	-1.78834	5.55e-05	0	==	VAKVSQGVEDGPDTKR-TIFLNKQPNPR-a3-b6	6His-AOS1	UBA2	206	420	F1806_sailerc_265.08791.08791.5_F1806_sailerc_265.08737.08737.5	0	33.03	0
6His-AOS1:206:x:UBA2:420	-1.78834	5.55e-05	0	==	VAKVSQGVEDGPDTKR-TIFLNKQPNPR-a3-b6	6His-AOS1	UBA2	206	420	F1806_sailerc_287.09316.09316.4_F1806_sailerc_287.09174.09174.4	0.18	31.03	0
6His-AOS1:218:x:6His-AOS1:232	-1.71063	0.0145643	0	==	VSQGVEDGPDTKR-LDSSETTMVKKK-a12-b11	6His-AOS1	6His-AOS1	218	232	F1806_sailerc_264.05657.05657.4_F1806_sailerc_264.05648.05648.4	0.67	32.8	0.039
6His-AOS1:27:x:6His-AOS1:84	-1.69915	1.92e-05	0	==	NLILAGVKGLTMLDHEQVTPEDPGAQFLIR-GSHMASMVEKEEAGGGISEEEAAQYDR-a8-b10	6His-AOS1	6His-AOS1	84	27	F1806_sailerc_269.20220.20220.6_F1806_sailerc_269.20184.20184.6	0.16	29.96	0.019
6His-AOS1:218:x:6His-AOS1:68	-1.68143	0.000120965	0	==	VLLVGLKGLGAEIAK-VSQGVEDGPDTKR-a7-b12	6His-AOS1	6His-AOS1	68	218	F1806_sailerc_256.14350.14350.3_F1806_sailerc_256.14367.14367.3	0	34.82	0.016
6His-AOS1:218:x:6His-AOS1:68	-1.68143	0.000120965	0	==	VLLVGLKGLGAEIAK-VSQGVEDGPDTKR-a7-b12	6His-AOS1	6His-AOS1	68	218	F1806_sailerc_269.13938.13938.4_F1806_sailerc_269.13930.13930.4	0.14	31.48	0.011
6His-AOS1:218:x:6His-AOS1:68	-1.68143	0.000120965	0	==	VAKVSQGVEDGPDTKR-VLLVGLKGLGAEIAK-a15-b7	6His-AOS1	6His-AOS1	218	68	F1806_sailerc_256.12773.12773.5_F1806_sailerc_256.12765.12765.5	0.24	32.84	0.016
UBA2:236:x:UBA2:504	-1.65643	0.0003388	0	==	GTILISSEEGETEANNHKK-ASNEDGDIKR-a18-b9	UBA2	UBA2	504	236	F1806_sailerc_283.07528.07528.4_F1806_sailerc_283.07482.07482.4	0.91	34.51	0.013
UBA2:236:x:UBA2:504	-1.65643	0.0003388	0	==	GTILISSEEGETEANNHKK-ASNEDGDIKR-a18-b9	UBA2	UBA2	504	236	F1806_sailerc_270.07380.07380.5_F1806_sailerc_270.07329.07329.5	0.93	33.53	0.011
UBA2:236:x:UBA2:504	-1.65643	0.0003388	0	==	GTILISSEEGETEANNHKK-ASNEDGDIKR-a18-b9	UBA2	UBA2	504	236	F1806_sailerc_263.06336.06336.3_F1806_sailerc_263.06319.06319.3	0.91	31.97	0.044
UBA2:236:x:UBA2:504	-1.65643	0.0003388	0	==	GTILISSEEGETEANNHKK-ASNEDGDIKR-a18-b9	UBA2	UBA2	504	236	F1806_sailerc_259.07103.07103.5_F1806_sailerc_259.07000.07000.5	0.81	30.85	0.023
UBA2:236:x:UBA2:504	-1.65643	0.0003388	0	==	GTILISSEEGETEANNHKK-ASNEDGDIKR-a18-b9	UBA2	UBA2	504	236	F1806_sailerc_287.07882.07882.4_F1806_sailerc_287.07844.07844.4	0.81	30.3	0.025
UBA2:236:x:UBA2:504	-1.65643	0.0003388	0	==	GTILISSEEGETEANNHKK-ASNEDGDIKR-a18-b9	UBA2	UBA2	504	236	F1806_sailerc_216.07321.07321.4_F1806_sailerc_216.07284.07284.4	0.72	28.51	0.031
6His-AOS1:218:x:UBA2:472	-1.65641	0.00094491	0	==	EKFAMVAPDVQIEDGK-VSQGVEDGPDTKR-a2-b12	UBA2	6His-AOS1	472	218	F1806_sailerc_263.11639.11639.3_F1806_sailerc_263.11581.11581.3	0	35.35	0
6His-AOS1:218:x:UBA2:472	-1.65641	0.00094491	0	==	EKFAMVAPDVQIEDGK-VSQGVEDGPDTKR-a2-b12	UBA2	6His-AOS1	472	218	F1806_sailerc_270.13443.13443.4_F1806_sailerc_270.13441.13441.4	0	30.35	0
6His-AOS1:218:x:UBA2:72	-1.50193	0.000159653	0	==	VSQGVEDGPDTKR-SKAQVAK-a12-b2	6His-AOS1	UBA2	218	72	F1806_sailerc_270.03289.03289.4_F1806_sailerc_270.03255.03255.4	0	40.14	0
6His-AOS1:218:x:UBA2:72	-1.50193	0.000159653	0	==	VSQGVEDGPDTKR-SKAQVAK-a12-b2	6His-AOS1	UBA2	218	72	F1806_sailerc_265.03271.03271.3_F1806_sailerc_265.03238.03238.3	0	34.29	0
6His-AOS1:218:x:UBA2:72	-1.50193	0.000159653	0	==	VSQGVEDGPDTKR-SKAQVAK-a12-b2	6His-AOS1	UBA2	218	72	F1806_sailerc_287.03379.03379.3_F1806_sailerc_287.03341.03341.3	0	32.02	0
6His-AOS1:218:x:UBA2:72	-1.50193	0.000159653	0	==	VSQGVEDGPDTKR-SKAQVAK-a12-b2	6His-AOS1	UBA2	218	72	F1806_sailerc_284.03575.03575.4_F1806_sailerc_284.03526.03526.4	0	30.01	0.019
6His-AOS1:218:x:UBA2:72	-1.50193	0.000159653	0	==	VSQGVEDGPDTKR-SKAQVAK-a12-b2	6His-AOS1	UBA2	218	72	F1806_sailerc_216.03330.03330.3_F1806_sailerc_216.03299.03299.3	0	29.8	0
6His-AOS1:201:x:UBA2:420	-1.49112	5.74e-05	0	==	FFTGDVFGYHGYTFANLGEHEFVEEKTK-TIFLNKQPNPR-a26-b6	6His-AOS1	UBA2	201	420	F1806_sailerc_262.18198.18198.4_F1806_sailerc_262.18171.18171.4	0.41	37.13	0
6His-AOS1:233:x:6His-AOS1:251	-1.44475	0.00102138	0	==	EALEVDWSSEKAK-KVVFCPVK-a11-b1	6His-AOS1	6His-AOS1	251	233	F1806_sailerc_265.14326.14326.3_F1806_sailerc_265.14294.14294.3	0.76	31.63	0.044
6His-AOS1:233:x:6His-AOS1:251	-1.44475	0.00102138	0	==	EALEVDWSSEKAK-KVVFCPVK-a11-b1	6His-AOS1	6His-AOS1	251	233	F1806_sailerc_258.13972.13972.3_F1806_sailerc_258.13921.13921.3	0.71	30.41	0.023
6His-AOS1:233:x:6His-AOS1:251	-1.44475	0.00102138	0	==	EALEVDWSSEKAK-KVVFCPVK-a11-b1	6His-AOS1	6His-AOS1	251	233	F1806_sailerc_271.14214.14214.3_F1806_sailerc_271.14164.14164.3	0.44	30.08	0.019
6His-AOS1:164:x:6His-AOS1:55	-1.41779	0.0043229	0	==	DVIVKVDQICHK-LWGLEAQKR-a5-b8	6His-AOS1	6His-AOS1	164	55	F1806_sailerc_258.14573.14573.5_F1806_sailerc_258.14540.14540.5	0	39.74	0.015
6His-AOS1:164:x:6His-AOS1:55	-1.41779	0.0043229	0	==	DVIVKVDQICHK-LWGLEAQKR-a5-b8	6His-AOS1	6His-AOS1	164	55	F1806_sailerc_270.14861.14861.5_F1806_sailerc_270.14818.14818.5	0.64	35.75	0.011
6His-AOS1:164:x:6His-AOS1:55	-1.41779	0.0043229	0	==	DVIVKVDQICHK-LWGLEAQKR-a5-b8	6His-AOS1	6His-AOS1	164	55	F1806_sailerc_264.14838.14838.5_F1806_sailerc_264.14830.14830.5	0.75	34.3	0.028
6His-AOS1:164:x:6His-AOS1:55	-1.41779	0.0043229	0	==	DVIVKVDQICHK-LWGLEAQKR-a5-b8	6His-AOS1	6His-AOS1	164	55	F1806_sailerc_216.15935.15935.3_F1806_sailerc_216.15920.15920.3	0	32.52	0.011
6His-AOS1:221:x:6His-AOS1:233	-1.39606	0.00069942	0	==	AKLDSSETTMVK-KVVFCPVK-a2-b1	6His-AOS1	6His-AOS1	221	233	F1806_sailerc_258.10285.10285.4_F1806_sailerc_258.10260.10260.4	0.83	35.99	0.015
6His-AOS1:221:x:6His-AOS1:233	-1.39606	0.00069942	0	==	AKLDSSETTMVK-KVVFCPVK-a2-b1	6His-AOS1	6His-AOS1	221	233	F1806_sailerc_270.10702.10702.4_F1806_sailerc_270.10634.10634.4	0.86	35.6	0.011
6His-AOS1:221:x:6His-AOS1:233	-1.39606	0.00069942	0	==	AKLDSSETTMVK-KVVFCPVK-a2-b1	6His-AOS1	6His-AOS1	221	233	F1806_sailerc_217.11111.11111.4_F1806_sailerc_217.11039.11039.4	0.69	34.89	0.011
6His-AOS1:221:x:6His-AOS1:233	-1.39606	0.00069942	0	==	RAKLDSSETTMVK-KKVVFCPVK-a3-b2	6His-AOS1	6His-AOS1	221	233	F1806_sailerc_271.12387.12387.4_F1806_sailerc_271.13380.13380.4	0.67	34.02	0.011
6His-AOS1:221:x:6His-AOS1:233	-1.39606	0.00069942	0	==	AKLDSSETTMVK-KVVFCPVK-a2-b1	6His-AOS1	6His-AOS1	221	233	F1806_sailerc_265.10733.10733.4_F1806_sailerc_265.10753.10753.4	0.73	33.99	0.028
6His-AOS1:221:x:6His-AOS1:233	-1.39606	0.00069942	0	==	AKLDSSETTMVK-KVVFCPVK-a2-b1	6His-AOS1	6His-AOS1	221	233	F1806_sailerc_287.11529.11529.3_F1806_sailerc_287.11484.11484.3	0.78	33.58	0.013
6His-AOS1:221:x:6His-AOS1:233	-1.39606	0.00069942	0	==	RAKLDSSETTMVK-KKVVFCPVK-a3-b2	6His-AOS1	6His-AOS1	221	233	F1806_sailerc_264.12289.12289.4_F1806_sailerc_264.12259.12259.4	0.67	32.2	0.044
6His-AOS1:231:x:6His-AOS1:27	-1.31048	7.42e-07	0	==	GSHMASMVEKEEAGGGISEEEAAQYDR-AKLDSSETTMVKK-a10-b12	6His-AOS1	6His-AOS1	27	231	F1806_sailerc_262.09589.09589.4_F1806_sailerc_262.09583.09583.4	0	47.35	0
6His-AOS1:231:x:6His-AOS1:27	-1.31048	7.42e-07	0	==	GSHMASMVEKEEAGGGISEEEAAQYDR-LDSSETTMVKK-a10-b10	6His-AOS1	6His-AOS1	27	231	F1806_sailerc_214.10722.10722.4_F1806_sailerc_214.10723.10723.4	0.85	40.48	0
6His-AOS1:231:x:6His-AOS1:27	-1.31048	7.42e-07	0	==	GSHMASMVEKEEAGGGISEEEAAQYDR-LDSSETTMVKK-a10-b10	6His-AOS1	6His-AOS1	27	231	F1806_sailerc_281.10553.10553.4_F1806_sailerc_281.10520.10520.4	0.83	39.23	0
6His-AOS1:231:x:6His-AOS1:27	-1.31048	7.42e-07	0	==	GSHMASMVEKEEAGGGISEEEAAQYDR-AKLDSSETTMVKK-a10-b12	6His-AOS1	6His-AOS1	27	231	F1806_sailerc_269.09217.09217.5_F1806_sailerc_269.09183.09183.5	0	38.41	0.011
6His-AOS1:231:x:6His-AOS1:27	-1.31048	7.42e-07	0	==	GSHMASMVEKEEAGGGISEEEAAQYDR-LDSSETTMVKK-a10-b10	6His-AOS1	6His-AOS1	27	231	F1806_sailerc_263.10760.10760.4_F1806_sailerc_263.10779.10779.4	0.86	38.2	0
6His-AOS1:231:x:6His-AOS1:27	-1.31048	7.42e-07	0	==	GSHMASMVEKEEAGGGISEEEAAQYDR-AKLDSSETTMVKK-a10-b12	6His-AOS1	6His-AOS1	27	231	F1806_sailerc_215.09953.09953.5_F1806_sailerc_215.09929.09929.5	0	37.62	0
6His-AOS1:231:x:6His-AOS1:27	-1.31048	7.42e-07	0	==	GSHMASMVEKEEAGGGISEEEAAQYDR-AKLDSSETTMVKK-a10-b12	6His-AOS1	6His-AOS1	27	231	F1806_sailerc_220.08781.08781.5_F1806_sailerc_220.08735.08735.5	0	35.86	0
6His-AOS1:231:x:6His-AOS1:27	-1.31048	7.42e-07	0	==	GSHMASMVEKEEAGGGISEEEAAQYDR-LDSSETTMVKK-a10-b10	6His-AOS1	6His-AOS1	27	231	F1806_sailerc_256.10739.10739.4_F1806_sailerc_256.10670.10670.4	0.92	33.16	0.016
6His-AOS1:231:x:6His-AOS1:27	-1.31048	7.42e-07	0	==	GSHMASMVEKEEAGGGISEEEAAQYDR-LDSSETTMVKK-a10-b10	6His-AOS1	6His-AOS1	27	231	F1806_sailerc_268.10357.10357.4_F1806_sailerc_268.10288.10288.4	0.86	32.09	0.011
6His-AOS1:231:x:6His-AOS1:27	-1.31048	7.42e-07	0	==	GSHMASMVEKEEAGGGISEEEAAQYDR-LDSSETTMVKK-a10-b10	6His-AOS1	6His-AOS1	27	231	F1806_sailerc_221.09984.09984.4_F1806_sailerc_221.10001.10001.4	0.92	31.97	0.013
6His-AOS1:231:x:6His-AOS1:27	-1.31048	7.42e-07	0	==	GSHMASMVEKEEAGGGISEEEAAQYDR-AKLDSSETTMVKK-a10-b12	6His-AOS1	6His-AOS1	27	231	F1806_sailerc_257.09554.09554.4_F1806_sailerc_257.09529.09529.4	0	29.06	0.028
6His-AOS1:221:x:UBA2:420	-1.2796	0.00101752	0	==	AKLDSSETTMVK-TIFLNKQPNPR-a2-b6	6His-AOS1	UBA2	221	420	F1806_sailerc_271.11458.11458.3_F1806_sailerc_271.11385.11385.3	0.15	39.14	0
6His-AOS1:221:x:UBA2:420	-1.2796	0.00101752	0	==	AKLDSSETTMVK-TIFLNKQPNPR-a2-b6	6His-AOS1	UBA2	221	420	F1806_sailerc_259.11108.11108.4_F1806_sailerc_259.11077.11077.4	0.33	37.34	0
6His-AOS1:221:x:UBA2:420	-1.2796	0.00101752	0	==	AKLDSSETTMVK-TIFLNKQPNPR-a2-b6	6His-AOS1	UBA2	221	420	F1806_sailerc_217.12097.12097.4_F1806_sailerc_217.12066.12066.4	0.24	37.24	0
6His-AOS1:221:x:UBA2:420	-1.2796	0.00101752	0	==	AKLDSSETTMVK-TIFLNKQPNPR-a2-b6	6His-AOS1	UBA2	221	420	F1806_sailerc_284.12123.12123.4_F1806_sailerc_284.12080.12080.4	0.26	37.21	0
6His-AOS1:221:x:UBA2:420	-1.2796	0.00101752	0	==	AKLDSSETTMVK-TIFLNKQPNPR-a2-b6	6His-AOS1	UBA2	221	420	F1806_sailerc_263.09815.09815.4_F1806_sailerc_263.09782.09782.4	0.31	36.95	0
6His-AOS1:221:x:UBA2:420	-1.2796	0.00101752	0	==	AKLDSSETTMVK-TIFLNKQPNPR-a2-b6	6His-AOS1	UBA2	221	420	F1806_sailerc_286.11858.11858.4_F1806_sailerc_286.11834.11834.4	0.31	35.28	0
6His-AOS1:221:x:UBA2:420	-1.2796	0.00101752	0	==	AKLDSSETTMVKK-TIFLNKQPNPR-a2-b6	6His-AOS1	UBA2	221	420	F1806_sailerc_271.09494.09494.5_F1806_sailerc_271.09478.09478.5	0.56	30.89	0
6His-AOS1:221:x:UBA2:420	-1.2796	0.00101752	0	==	AKLDSSETTMVKK-TIFLNKQPNPR-a2-b6	6His-AOS1	UBA2	221	420	F1806_sailerc_259.09334.09334.5_F1806_sailerc_259.09280.09280.5	0.69	28.06	0
6His-AOS1:206:x:6His-AOS1:253	-1.2495	0.000196077	0	==	VAKVSQGVEDGPDTKR-AKAALKR-a3-b2	6His-AOS1	6His-AOS1	206	253	F1806_sailerc_259.03114.03114.4_F1806_sailerc_259.03080.03080.4	0.29	45.66	0
6His-AOS1:206:x:6His-AOS1:253	-1.2495	0.000196077	0	==	VAKVSQGVEDGPDTKR-AKAALKR-a3-b2	6His-AOS1	6His-AOS1	206	253	F1806_sailerc_271.03122.03122.4_F1806_sailerc_271.03102.03102.4	0.24	42.03	0
6His-AOS1:206:x:6His-AOS1:253	-1.2495	0.000196077	0	==	VAKVSQGVEDGPDTKR-AKAALKR-a3-b2	6His-AOS1	6His-AOS1	206	253	F1806_sailerc_217.03179.03179.4_F1806_sailerc_217.03147.03147.4	0.34	39.81	0
6His-AOS1:206:x:6His-AOS1:253	-1.2495	0.000196077	0	==	VAKVSQGVEDGPDTKR-AKAALKR-a3-b2	6His-AOS1	6His-AOS1	206	253	F1806_sailerc_265.03141.03141.4_F1806_sailerc_265.03136.03136.4	0.24	38.15	0
6His-AOS1:206:x:6His-AOS1:253	-1.2495	0.000196077	0	==	VAKVSQGVEDGPDTKR-AKAALKR-a3-b2	6His-AOS1	6His-AOS1	206	253	F1806_sailerc_287.03243.03243.4_F1806_sailerc_287.03192.03192.4	0.27	36.22	0
6His-AOS1:206:x:6His-AOS1:253	-1.2495	0.000196077	0	==	VAKVSQGVEDGPDTK-AKAALK-a3-b2	6His-AOS1	6His-AOS1	206	253	F1806_sailerc_270.05369.05369.3_F1806_sailerc_270.05311.05311.3	0.31	33.87	0.011
6His-AOS1:206:x:6His-AOS1:253	-1.2495	0.000196077	0	==	VAKVSQGVEDGPDTK-AKAALK-a3-b2	6His-AOS1	6His-AOS1	206	253	F1806_sailerc_259.05203.05203.3_F1806_sailerc_259.05141.05141.3	0.28	31.73	0.016
6His-AOS1:206:x:6His-AOS1:253	-1.2495	0.000196077	0	==	VAKVSQGVEDGPDTKR-AKAALKR-a3-b2	6His-AOS1	6His-AOS1	206	253	F1806_sailerc_284.03383.03383.4_F1806_sailerc_284.03338.03338.4	0.28	31.55	0.021
6His-AOS1:27:x:6His-AOS1:55	-1.24926	3.31e-06	0	==	GSHMASMVEKEEAGGGISEEEAAQYDR-LWGLEAQKR-a10-b8	6His-AOS1	6His-AOS1	27	55	F1806_sailerc_286.15449.15449.4_F1806_sailerc_286.15374.15374.4	0.76	48.02	0
6His-AOS1:27:x:6His-AOS1:55	-1.24926	3.31e-06	0	==	GSHMASMVEKEEAGGGISEEEAAQYDR-LWGLEAQKR-a10-b8	6His-AOS1	6His-AOS1	27	55	F1806_sailerc_265.14869.14869.4_F1806_sailerc_265.14887.14887.4	0	47.23	0
6His-AOS1:27:x:6His-AOS1:55	-1.24926	3.31e-06	0	==	GSHMASMVEKEEAGGGISEEEAAQYDR-LWGLEAQKR-a10-b8	6His-AOS1	6His-AOS1	27	55	F1806_sailerc_215.13372.13372.3_F1806_sailerc_215.13371.13371.3	0.91	43.17	0
6His-AOS1:27:x:6His-AOS1:55	-1.24926	3.31e-06	0	==	GSHMASMVEKEEAGGGISEEEAAQYDR-LWGLEAQKR-a10-b8	6His-AOS1	6His-AOS1	27	55	F1806_sailerc_271.14635.14635.4_F1806_sailerc_271.14587.14587.4	0.82	43	0
6His-AOS1:27:x:6His-AOS1:55	-1.24926	3.31e-06	0	==	GSHMASMVEKEEAGGGISEEEAAQYDR-LWGLEAQKR-a10-b8	6His-AOS1	6His-AOS1	27	55	F1806_sailerc_257.11564.11564.5_F1806_sailerc_257.11512.11512.5	0	39.03	0.015
6His-AOS1:27:x:6His-AOS1:55	-1.24926	3.31e-06	0	==	GSHMASMVEKEEAGGGISEEEAAQYDR-LWGLEAQKR-a10-b8	6His-AOS1	6His-AOS1	27	55	F1806_sailerc_284.15756.15756.4_F1806_sailerc_284.15716.15716.4	0	38.94	0
6His-AOS1:221:x:6His-AOS1:251	-1.2477	0.003838	0	==	EALEVDWSSEKAK-AKLDSSETTMVK-a11-b2	6His-AOS1	6His-AOS1	251	221	F1806_sailerc_216.14176.14176.3_F1806_sailerc_216.14056.14056.3	0.41	30.72	0.019
6His-AOS1:221:x:6His-AOS1:251	-1.2477	0.003838	0	==	EALEVDWSSEKAK-AKLDSSETTMVK-a11-b2	6His-AOS1	6His-AOS1	251	221	F1806_sailerc_270.13309.13309.3_F1806_sailerc_270.13238.13238.3	0.34	29.25	0.019
6His-AOS1:221:x:6His-AOS1:251	-1.2477	0.003838	0	==	EALEVDWSSEKAK-AKLDSSETTMVK-a11-b2	6His-AOS1	6His-AOS1	251	221	F1806_sailerc_256.11368.11368.3_F1806_sailerc_256.11372.11372.3	0.44	28.22	0.029
UBA2:260:x:UBA2:316	-1.24118	0.0040552	0	==	DQQVLDVKSYAR-LFKDDIR-a8-b3	UBA2	UBA2	316	260	F1806_sailerc_265.15554.15554.4_F1806_sailerc_265.15490.15490.4	0.3	47.77	0
UBA2:260:x:UBA2:316	-1.24118	0.0040552	0	==	DQQVLDVKSYAR-LFKDDIR-a8-b3	UBA2	UBA2	316	260	F1806_sailerc_270.15500.15500.4_F1806_sailerc_270.15480.15480.4	0.34	43.39	0
UBA2:260:x:UBA2:316	-1.24118	0.0040552	0	==	DQQVLDVKSYAR-LFKDDIR-a8-b3	UBA2	UBA2	316	260	F1806_sailerc_259.15201.15201.4_F1806_sailerc_259.15175.15175.4	0.34	42.59	0
UBA2:260:x:UBA2:316	-1.24118	0.0040552	0	==	DQQVLDVKSYAR-LFKDDIR-a8-b3	UBA2	UBA2	316	260	F1806_sailerc_283.16293.16293.4_F1806_sailerc_283.16248.16248.4	0.35	42.02	0
UBA2:260:x:UBA2:316	-1.24118	0.0040552	0	==	DQQVLDVKSYAR-LFKDDIR-a8-b3	UBA2	UBA2	316	260	F1806_sailerc_287.16687.16687.4_F1806_sailerc_287.16615.16615.4	0.33	41.44	0
6His-AOS1:218:x:UBA2:190	-1.23547	0.00032188	0	==	NTPSEPIHCIVWAKYLFNQLFGEEDADQEVSPDR-VSQGVEDGPDTKR-a14-b12	UBA2	6His-AOS1	190	218	F1806_sailerc_282.23520.23520.4_F1806_sailerc_282.23516.23516.4	0	31.85	0.019
6His-AOS1:218:x:UBA2:190	-1.23547	0.00032188	0	==	NTPSEPIHCIVWAKYLFNQLFGEEDADQEVSPDR-VSQGVEDGPDTKR-a14-b12	UBA2	6His-AOS1	190	218	F1806_sailerc_220.23497.23497.5_F1806_sailerc_220.23641.23641.5	0.07	29.29	0
6His-AOS1:55:x:6His-AOS1:68	-1.2331	0.000157331	0	==	VLLVGLKGLGAEIAK-LWGLEAQKR-a7-b8	6His-AOS1	6His-AOS1	68	55	F1806_sailerc_257.18421.18421.3_F1806_sailerc_257.18388.18388.3	0	45.61	0
6His-AOS1:55:x:6His-AOS1:68	-1.2331	0.000157331	0	==	VLLVGLKGLGAEIAK-LWGLEAQKR-a7-b8	6His-AOS1	6His-AOS1	68	55	F1806_sailerc_284.21960.21960.4_F1806_sailerc_284.21916.21916.4	0.67	41.46	0
6His-AOS1:55:x:6His-AOS1:68	-1.2331	0.000157331	0	==	VLLVGLKGLGAEIAK-LWGLEAQKR-a7-b8	6His-AOS1	6His-AOS1	68	55	F1806_sailerc_269.18267.18267.4_F1806_sailerc_269.18238.18238.4	0.67	40.78	0
6His-AOS1:55:x:6His-AOS1:68	-1.2331	0.000157331	0	==	VLLVGLKGLGAEIAK-LWGLEAQKR-a7-b8	6His-AOS1	6His-AOS1	68	55	F1806_sailerc_287.22120.22120.4_F1806_sailerc_287.22086.22086.4	0.72	39.52	0
6His-AOS1:55:x:6His-AOS1:68	-1.2331	0.000157331	0	==	VLLVGLKGLGAEIAK-LWGLEAQKR-a7-b8	6His-AOS1	6His-AOS1	68	55	F1806_sailerc_265.20786.20786.4_F1806_sailerc_265.20736.20736.4	0	39.14	0
6His-AOS1:55:x:6His-AOS1:68	-1.2331	0.000157331	0	==	VLLVGLKGLGAEIAK-LWGLEAQKR-a7-b8	6His-AOS1	6His-AOS1	68	55	F1806_sailerc_217.22301.22301.4_F1806_sailerc_217.22274.22274.4	0	37.96	0
UBA2:236:x:UBA2:505	-1.22155	0.0089755	0	==	ASNEDGDIKR-KLSEFGIR-a9-b1	UBA2	UBA2	236	505	F1806_sailerc_283.09754.09754.4_F1806_sailerc_283.09670.09670.4	0.63	36.38	0
UBA2:236:x:UBA2:505	-1.22155	0.0089755	0	==	ASNEDGDIKR-KLSEFGIR-a9-b1	UBA2	UBA2	236	505	F1806_sailerc_264.09368.09368.4_F1806_sailerc_264.09301.09301.4	0.65	36.17	0.02
UBA2:236:x:UBA2:505	-1.22155	0.0089755	0	==	ASNEDGDIKR-KLSEFGIR-a9-b1	UBA2	UBA2	236	505	F1806_sailerc_270.09448.09448.4_F1806_sailerc_270.09390.09390.4	0.7	35.8	0.011
UBA2:236:x:UBA2:505	-1.22155	0.0089755	0	==	ASNEDGDIKR-KLSEFGIR-a9-b1	UBA2	UBA2	236	505	F1806_sailerc_286.09685.09685.4_F1806_sailerc_286.09659.09659.4	0.63	34.84	0.013
UBA2:236:x:UBA2:505	-1.22155	0.0089755	0	==	ASNEDGDIKR-KLSEFGIR-a9-b1	UBA2	UBA2	236	505	F1806_sailerc_258.09100.09100.4_F1806_sailerc_258.09026.09026.4	0.55	31.04	0.016
6His-AOS1:171:x:6His-AOS1:55	-1.21365	0.00079645	0	==	VDQICHKNSIK-LWGLEAQKR-a7-b8	6His-AOS1	6His-AOS1	171	55	F1806_sailerc_265.09843.09843.3_F1806_sailerc_265.09799.09799.3	0.19	34.95	0.028
6His-AOS1:171:x:6His-AOS1:55	-1.21365	0.00079645	0	==	VDQICHKNSIK-LWGLEAQKR-a7-b8	6His-AOS1	6His-AOS1	171	55	F1806_sailerc_271.09660.09660.3_F1806_sailerc_271.09586.09586.3	0.57	32.69	0.011
6His-AOS1:171:x:6His-AOS1:55	-1.21365	0.00079645	0	==	VDQICHKNSIK-LWGLEAQKR-a7-b8	6His-AOS1	6His-AOS1	171	55	F1806_sailerc_258.09319.09319.3_F1806_sailerc_258.09242.09242.3	0.46	32.28	0.016
6His-AOS1:171:x:6His-AOS1:55	-1.21365	0.00079645	0	==	VDQICHKNSIK-LWGLEAQKR-a7-b8	6His-AOS1	6His-AOS1	171	55	F1806_sailerc_217.10114.10114.3_F1806_sailerc_217.10104.10104.3	0.68	29.48	0.019
6His-AOS1:218:x:6His-AOS1:233	-1.20963	0.00127611	0	==	VSQGVEDGPDTKR-KVVFCPVK-a12-b1	6His-AOS1	6His-AOS1	218	233	F1806_sailerc_258.08115.08115.4_F1806_sailerc_258.08059.08059.4	0.27	35.04	0.016
6His-AOS1:218:x:6His-AOS1:233	-1.20963	0.00127611	0	==	VSQGVEDGPDTKR-KVVFCPVK-a12-b1	6His-AOS1	6His-AOS1	218	233	F1806_sailerc_271.08301.08301.4_F1806_sailerc_271.08300.08300.4	0	32.1	0.011
6His-AOS1:218:x:6His-AOS1:233	-1.20963	0.00127611	0	==	VSQGVEDGPDTKR-KVVFCPVK-a12-b1	6His-AOS1	6His-AOS1	218	233	F1806_sailerc_286.08616.08616.4_F1806_sailerc_286.08562.08562.4	0	29.56	0.032
6His-AOS1:218:x:6His-AOS1:233	-1.20963	0.00127611	0	==	VSQGVEDGPDTKR-KVVFCPVK-a12-b1	6His-AOS1	6His-AOS1	218	233	F1806_sailerc_284.09035.09035.3_F1806_sailerc_284.08959.08959.3	0	28.45	0.028
6His-AOS1:206:x:6His-AOS1:231	-1.17889	0.0034557	0	==	VAKVSQGVEDGPDTK-AKLDSSETTMVKK-a3-b12	6His-AOS1	6His-AOS1	206	231	F1806_sailerc_257.05795.05795.4_F1806_sailerc_257.05770.05770.4	0.18	42	0
6His-AOS1:206:x:6His-AOS1:231	-1.17889	0.0034557	0	==	VAKVSQGVEDGPDTK-LDSSETTMVKK-a3-b10	6His-AOS1	6His-AOS1	206	231	F1806_sailerc_270.08139.08139.3_F1806_sailerc_270.08080.08080.3	0.77	40.08	0
6His-AOS1:206:x:6His-AOS1:231	-1.17889	0.0034557	0	==	VAKVSQGVEDGPDTK-AKLDSSETTMVKK-a3-b12	6His-AOS1	6His-AOS1	206	231	F1806_sailerc_262.05965.05965.4_F1806_sailerc_262.05932.05932.4	0.17	39.29	0
6His-AOS1:206:x:6His-AOS1:231	-1.17889	0.0034557	0	==	VAKVSQGVEDGPDTKR-AKLDSSETTMVKK-a3-b12	6His-AOS1	6His-AOS1	206	231	F1806_sailerc_271.06060.06060.4_F1806_sailerc_271.06047.06047.4	0.26	38.21	0.011
6His-AOS1:206:x:6His-AOS1:231	-1.17889	0.0034557	0	==	VAKVSQGVEDGPDTKR-AKLDSSETTMVKK-a3-b12	6His-AOS1	6His-AOS1	206	231	F1806_sailerc_257.05085.05085.3_F1806_sailerc_257.05079.05079.3	0.18	37.89	0.015
6His-AOS1:206:x:6His-AOS1:231	-1.17889	0.0034557	0	==	VAKVSQGVEDGPDTK-LDSSETTMVKK-a3-b10	6His-AOS1	6His-AOS1	206	231	F1806_sailerc_217.08554.08554.3_F1806_sailerc_217.08504.08504.3	0	37.04	0
6His-AOS1:206:x:6His-AOS1:231	-1.17889	0.0034557	0	==	VAKVSQGVEDGPDTKR-AKLDSSETTMVKK-a3-b12	6His-AOS1	6His-AOS1	206	231	F1806_sailerc_265.06096.06096.4_F1806_sailerc_265.06072.06072.4	0.21	37	0.02
6His-AOS1:206:x:6His-AOS1:231	-1.17889	0.0034557	0	==	VAKVSQGVEDGPDTK-AKLDSSETTMVKK-a3-b12	6His-AOS1	6His-AOS1	206	231	F1806_sailerc_215.06041.06041.4_F1806_sailerc_215.05994.05994.4	0.28	36.89	0
6His-AOS1:206:x:6His-AOS1:231	-1.17889	0.0034557	0	==	VAKVSQGVEDGPDTK-AKLDSSETTMVKK-a3-b12	6His-AOS1	6His-AOS1	206	231	F1806_sailerc_271.06917.06917.4_F1806_sailerc_271.06847.06847.4	0.28	36.76	0.011
6His-AOS1:206:x:6His-AOS1:231	-1.17889	0.0034557	0	==	VAKVSQGVEDGPDTKR-AKLDSSETTMVKK-a3-b12	6His-AOS1	6His-AOS1	206	231	F1806_sailerc_284.06577.06577.4_F1806_sailerc_284.06512.06512.4	0.2	36.09	0
6His-AOS1:206:x:6His-AOS1:231	-1.17889	0.0034557	0	==	VAKVSQGVEDGPDTK-AKLDSSETTMVKK-a3-b12	6His-AOS1	6His-AOS1	206	231	F1806_sailerc_287.07649.07649.4_F1806_sailerc_287.07616.07616.4	0.27	34.91	0.013
6His-AOS1:206:x:6His-AOS1:231	-1.17889	0.0034557	0	==	VAKVSQGVEDGPDTK-LDSSETTMVKK-a3-b10	6His-AOS1	6His-AOS1	206	231	F1806_sailerc_258.07738.07738.3_F1806_sailerc_258.07694.07694.3	0.73	34.27	0.016
6His-AOS1:206:x:6His-AOS1:231	-1.17889	0.0034557	0	==	VAKVSQGVEDGPDTK-LDSSETTMVKK-a3-b10	6His-AOS1	6His-AOS1	206	231	F1806_sailerc_264.08016.08016.3_F1806_sailerc_264.07991.07991.3	0	33.82	0.028
6His-AOS1:206:x:6His-AOS1:231	-1.17889	0.0034557	0	==	VAKVSQGVEDGPDTKR-LDSSETTMVKK-a3-b10	6His-AOS1	6His-AOS1	206	231	F1806_sailerc_256.06004.06004.4_F1806_sailerc_256.05980.05980.4	0.47	32.93	0.016
6His-AOS1:206:x:6His-AOS1:231	-1.17889	0.0034557	0	==	VAKVSQGVEDGPDTKR-AKLDSSETTMVKK-a3-b12	6His-AOS1	6His-AOS1	206	231	F1806_sailerc_221.04599.04599.4_F1806_sailerc_221.04553.04553.4	0.26	32.36	0.013
6His-AOS1:206:x:6His-AOS1:231	-1.17889	0.0034557	0	==	VAKVSQGVEDGPDTKR-LDSSETTMVKK-a3-b10	6His-AOS1	6His-AOS1	206	231	F1806_sailerc_216.07095.07095.4_F1806_sailerc_216.07019.07019.4	0.47	31.9	0.011
6His-AOS1:206:x:6His-AOS1:231	-1.17889	0.0034557	0	==	VAKVSQGVEDGPDTK-LDSSETTMVKK-a3-b10	6His-AOS1	6His-AOS1	206	231	F1806_sailerc_286.08308.08308.3_F1806_sailerc_286.08252.08252.3	0.27	31.64	0.013
6His-AOS1:206:x:6His-AOS1:231	-1.17889	0.0034557	0	==	VAKVSQGVEDGPDTKR-LDSSETTMVKK-a3-b10	6His-AOS1	6His-AOS1	206	231	F1806_sailerc_287.07652.07652.3_F1806_sailerc_287.07555.07555.3	0	31.49	0.013
6His-AOS1:206:x:6His-AOS1:231	-1.17889	0.0034557	0	==	VAKVSQGVEDGPDTKR-AKLDSSETTMVKK-a3-b12	6His-AOS1	6His-AOS1	206	231	F1806_sailerc_217.06290.06290.4_F1806_sailerc_217.06212.06212.4	0.31	31.39	0.011
6His-AOS1:206:x:6His-AOS1:231	-1.17889	0.0034557	0	==	VAKVSQGVEDGPDTK-LDSSETTMVKK-a3-b10	6His-AOS1	6His-AOS1	206	231	F1806_sailerc_283.08437.08437.3_F1806_sailerc_283.08422.08422.3	0	31.34	0.021
6His-AOS1:206:x:6His-AOS1:231	-1.17889	0.0034557	0	==	VAKVSQGVEDGPDTK-AKLDSSETTMVKK-a3-b12	6His-AOS1	6His-AOS1	206	231	F1806_sailerc_283.07319.07319.4_F1806_sailerc_283.07317.07317.4	0.42	30.94	0.021
6His-AOS1:206:x:6His-AOS1:231	-1.17889	0.0034557	0	==	VAKVSQGVEDGPDTKR-LDSSETTMVKK-a3-b10	6His-AOS1	6His-AOS1	206	231	F1806_sailerc_284.07530.07530.3_F1806_sailerc_284.07440.07440.3	0.22	30.02	0.021
6His-AOS1:206:x:6His-AOS1:231	-1.17889	0.0034557	0	==	VAKVSQGVEDGPDTKR-LDSSETTMVKK-a3-b10	6His-AOS1	6His-AOS1	206	231	F1806_sailerc_271.06860.06860.4_F1806_sailerc_271.06814.06814.4	0.57	28.71	0.038
6His-AOS1:231:x:6His-AOS1:253	-1.10641	0.00150056	0	==	AKLDSSETTMVKK-AKAALK-a12-b2	6His-AOS1	6His-AOS1	231	253	F1806_sailerc_258.04696.04696.4_F1806_sailerc_258.04625.04625.4	0.3	39.56	0.015
6His-AOS1:231:x:6His-AOS1:253	-1.10641	0.00150056	0	==	AKLDSSETTMVKK-AKAALK-a12-b2	6His-AOS1	6His-AOS1	231	253	F1806_sailerc_287.05374.05374.4_F1806_sailerc_287.05296.05296.4	0.51	38.38	0
6His-AOS1:231:x:6His-AOS1:253	-1.10641	0.00150056	0	==	AKLDSSETTMVKK-AKAALK-a12-b2	6His-AOS1	6His-AOS1	231	253	F1806_sailerc_271.04900.04900.4_F1806_sailerc_271.04833.04833.4	0.34	37.42	0.011
6His-AOS1:231:x:6His-AOS1:253	-1.10641	0.00150056	0	==	AKLDSSETTMVKK-AKAALK-a12-b2	6His-AOS1	6His-AOS1	231	253	F1806_sailerc_217.05304.05304.4_F1806_sailerc_217.05263.05263.4	0	36.94	0
6His-AOS1:231:x:6His-AOS1:253	-1.10641	0.00150056	0	==	AKLDSSETTMVKK-AKAALK-a12-b2	6His-AOS1	6His-AOS1	231	253	F1806_sailerc_264.04865.04865.4_F1806_sailerc_264.04842.04842.4	0.47	33.97	0.028
6His-AOS1:231:x:6His-AOS1:253	-1.10641	0.00150056	0	==	AKLDSSETTMVKK-AKAALK-a12-b2	6His-AOS1	6His-AOS1	231	253	F1806_sailerc_284.05165.05165.4_F1806_sailerc_284.05099.05099.4	0.37	33.31	0.013
6His-AOS1:231:x:6His-AOS1:253	-1.10641	0.00150056	0	==	LDSSETTMVKK-AKAALKR-a10-b2	6His-AOS1	6His-AOS1	231	253	F1806_sailerc_270.04513.04513.5_F1806_sailerc_270.04431.04431.5	0.59	31.8	0.011
6His-AOS1:231:x:6His-AOS1:253	-1.10641	0.00150056	0	==	LDSSETTMVKK-AKAALKR-a10-b2	6His-AOS1	6His-AOS1	231	253	F1806_sailerc_216.05070.05070.5_F1806_sailerc_216.05019.05019.5	0	29.09	0.031
6His-AOS1:231:x:6His-AOS1:253	-1.10641	0.00150056	0	==	LDSSETTMVKK-AKAALKR-a10-b2	6His-AOS1	6His-AOS1	231	253	F1806_sailerc_286.04224.04224.5_F1806_sailerc_286.04145.04145.5	0.48	28.75	0.032
6His-AOS1:231:x:6His-AOS1:253	-1.10641	0.00150056	0	==	LDSSETTMVKK-AKAALKR-a10-b2	6His-AOS1	6His-AOS1	231	253	F1806_sailerc_259.04144.04144.5_F1806_sailerc_259.04100.04100.5	0	28.02	0.029
6His-AOS1:140:x:6His-AOS1:164	-1.10572	2.53e-12	0	==	VDTEDIEKKPESFFTQFDAVCLTCCSR-DVIVKVDQICHK-a8-b5	6His-AOS1	6His-AOS1	140	164	F1806_sailerc_256.18563.18563.4_F1806_sailerc_256.18583.18583.4	0	35.71	0.016
6His-AOS1:140:x:6His-AOS1:164	-1.10572	2.53e-12	0	==	VDTEDIEKKPESFFTQFDAVCLTCCSR-DVIVKVDQICHK-a8-b5	6His-AOS1	6His-AOS1	140	164	F1806_sailerc_270.20684.20684.4_F1806_sailerc_270.20676.20676.4	0	33.44	0.011
6His-AOS1:140:x:6His-AOS1:164	-1.10572	2.53e-12	0	==	VDTEDIEKKPESFFTQFDAVCLTCCSR-DVIVKVDQICHK-a8-b5	6His-AOS1	6His-AOS1	140	164	F1806_sailerc_262.18799.18799.6_F1806_sailerc_262.18719.18719.6	0	33.29	0.039
6His-AOS1:140:x:6His-AOS1:164	-1.10572	2.53e-12	0	==	VDTEDIEKKPESFFTQFDAVCLTCCSR-DVIVKVDQICHK-a8-b5	6His-AOS1	6His-AOS1	140	164	F1806_sailerc_221.18362.18362.4_F1806_sailerc_221.18255.18255.4	0	29.9	0.032
6His-AOS1:218:x:6His-AOS1:27	-1.05182	8.26e-05	0	==	GSHMASMVEKEEAGGGISEEEAAQYDR-VSQGVEDGPDTKR-a10-b12	6His-AOS1	6His-AOS1	27	218	F1806_sailerc_268.09573.09573.4_F1806_sailerc_268.09485.09485.4	0	41.93	0
6His-AOS1:218:x:6His-AOS1:27	-1.05182	8.26e-05	0	==	GSHMASMVEKEEAGGGISEEEAAQYDR-VSQGVEDGPDTKR-a10-b12	6His-AOS1	6His-AOS1	27	218	F1806_sailerc_263.09893.09893.4_F1806_sailerc_263.09874.09874.4	0	41.52	0
6His-AOS1:218:x:6His-AOS1:27	-1.05182	8.26e-05	0	==	GSHMASMVEKEEAGGGISEEEAAQYDR-VSQGVEDGPDTKR-a10-b12	6His-AOS1	6His-AOS1	27	218	F1806_sailerc_281.09809.09809.4_F1806_sailerc_281.09793.09793.4	0	39.84	0
6His-AOS1:218:x:6His-AOS1:27	-1.05182	8.26e-05	0	==	GSHMASMVEKEEAGGGISEEEAAQYDR-VSQGVEDGPDTKR-a10-b12	6His-AOS1	6His-AOS1	27	218	F1806_sailerc_214.09789.09789.4_F1806_sailerc_214.09744.09744.4	0	38.04	0
6His-AOS1:218:x:6His-AOS1:27	-1.05182	8.26e-05	0	==	GSHMASMVEKEEAGGGISEEEAAQYDR-VSQGVEDGPDTKR-a10-b12	6His-AOS1	6His-AOS1	27	218	F1806_sailerc_256.09897.09897.4_F1806_sailerc_256.09860.09860.4	0	35.55	0.016
6His-AOS1:218:x:6His-AOS1:27	-1.05182	8.26e-05	0	==	GSHMASMVEKEEAGGGISEEEAAQYDR-VSQGVEDGPDTKR-a10-b12	6His-AOS1	6His-AOS1	27	218	F1806_sailerc_221.09060.09060.4_F1806_sailerc_221.09018.09018.4	0	35.43	0
6His-AOS1:221:x:UBA2:371	-1.02633	0.0030353	0	==	AKLDSSETTMVK-MHIFSMNMKSR-a2-b9	6His-AOS1	UBA2	221	371	F1806_sailerc_265.11796.11796.4_F1806_sailerc_265.11747.11747.4	0.22	39.74	0
6His-AOS1:221:x:UBA2:371	-1.02633	0.0030353	0	==	AKLDSSETTMVK-MHIFSMNMKSR-a2-b9	6His-AOS1	UBA2	221	371	F1806_sailerc_271.11811.11811.4_F1806_sailerc_271.11758.11758.4	0.16	38.86	0
6His-AOS1:221:x:UBA2:371	-1.02633	0.0030353	0	==	AKLDSSETTMVK-MHIFSMNMKSR-a2-b9	6His-AOS1	UBA2	221	371	F1806_sailerc_284.12497.12497.4_F1806_sailerc_284.12472.12472.4	0.18	37.64	0
6His-AOS1:221:x:UBA2:371	-1.02633	0.0030353	0	==	AKLDSSETTMVK-MHIFSMNMKSR-a2-b9	6His-AOS1	UBA2	221	371	F1806_sailerc_217.12559.12559.4_F1806_sailerc_217.12521.12521.4	0.22	36.78	0
6His-AOS1:221:x:UBA2:371	-1.02633	0.0030353	0	==	AKLDSSETTMVK-MHIFSMNMKSR-a2-b9	6His-AOS1	UBA2	221	371	F1806_sailerc_286.12261.12261.4_F1806_sailerc_286.12215.12215.4	0.71	36	0
6His-AOS1:221:x:UBA2:371	-1.02633	0.0030353	0	==	AKLDSSETTMVK-MHIFSMNMKSR-a2-b9	6His-AOS1	UBA2	221	371	F1806_sailerc_259.11472.11472.4_F1806_sailerc_259.11414.11414.4	0.78	34.48	0
6His-AOS1:221:x:UBA2:371	-1.02633	0.0030353	0	==	AKLDSSETTMVKK-MHIFSMNMKSR-a2-b9	6His-AOS1	UBA2	221	371	F1806_sailerc_264.09955.09955.5_F1806_sailerc_264.09903.09903.5	0	33.17	0
6His-AOS1:221:x:UBA2:371	-1.02633	0.0030353	0	==	AKLDSSETTMVKK-MHIFSMNMKSR-a2-b9	6His-AOS1	UBA2	221	371	F1806_sailerc_258.09711.09711.5_F1806_sailerc_258.09694.09694.5	0	32.86	0
6His-AOS1:221:x:UBA2:371	-1.02633	0.0030353	0	==	AKLDSSETTMVKK-MHIFSMNMKSR-a2-b9	6His-AOS1	UBA2	221	371	F1806_sailerc_271.10220.10220.6_F1806_sailerc_271.10117.10117.6	0	30.67	0
6His-AOS1:221:x:UBA2:371	-1.02633	0.0030353	0	==	AKLDSSETTMVKK-MHIFSMNMKSR-a2-b9	6His-AOS1	UBA2	221	371	F1806_sailerc_283.10425.10425.5_F1806_sailerc_283.10339.10339.5	0	28.29	0.019
6His-AOS1:171:x:6His-AOS1:253	-0.990001	0.00177786	0	==	VDQICHKNSIK-AKAALK-a7-b2	6His-AOS1	6His-AOS1	171	253	F1806_sailerc_216.03601.03601.4_F1806_sailerc_216.03554.03554.4	0.66	31.25	0.011
6His-AOS1:253:x:6His-AOS1:55	-0.981445	7.96e-05	0	==	LWGLEAQKR-AKAALKR-a8-b2	6His-AOS1	6His-AOS1	55	253	F1806_sailerc_264.07843.07843.5_F1806_sailerc_264.07764.07764.5	0.61	38.96	0
6His-AOS1:253:x:6His-AOS1:55	-0.981445	7.96e-05	0	==	LWGLEAQKR-AKAALKR-a8-b2	6His-AOS1	6His-AOS1	55	253	F1806_sailerc_271.07759.07759.5_F1806_sailerc_271.07703.07703.5	0	38.13	0.011
6His-AOS1:253:x:6His-AOS1:55	-0.981445	7.96e-05	0	==	LWGLEAQKR-AKAALKR-a8-b2	6His-AOS1	6His-AOS1	55	253	F1806_sailerc_259.07694.07694.5_F1806_sailerc_259.07623.07623.5	0	36.68	0.015
6His-AOS1:253:x:6His-AOS1:55	-0.981445	7.96e-05	0	==	LWGLEAQKR-AKAALKR-a8-b2	6His-AOS1	6His-AOS1	55	253	F1806_sailerc_283.08137.08137.5_F1806_sailerc_283.08043.08043.5	0.52	35.08	0.013
6His-AOS1:253:x:6His-AOS1:55	-0.981445	7.96e-05	0	==	LWGLEAQKR-AKAALK-a8-b2	6His-AOS1	6His-AOS1	55	253	F1806_sailerc_216.10290.10290.4_F1806_sailerc_216.10201.10201.4	0.83	33.07	0.011
6His-AOS1:253:x:6His-AOS1:55	-0.981445	7.96e-05	0	==	LWGLEAQKR-AKAALK-a8-b2	6His-AOS1	6His-AOS1	55	253	F1806_sailerc_258.09403.09403.4_F1806_sailerc_258.09349.09349.4	0.83	32.86	0.016
6His-AOS1:253:x:6His-AOS1:55	-0.981445	7.96e-05	0	==	LWGLEAQKR-AKAALK-a8-b2	6His-AOS1	6His-AOS1	55	253	F1806_sailerc_270.09793.09793.4_F1806_sailerc_270.09732.09732.4	0	28.82	0.038
6His-AOS1:218:x:6His-AOS1:231	-0.918106	0.00106282	0	==	VSQGVEDGPDTKR-LDSSETTMVKK-a12-b10	6His-AOS1	6His-AOS1	218	231	F1806_sailerc_216.07206.07206.4_F1806_sailerc_216.07205.07205.4	0.21	38.6	0
6His-AOS1:218:x:6His-AOS1:231	-0.918106	0.00106282	0	==	VSQGVEDGPDTKR-LDSSETTMVKK-a12-b10	6His-AOS1	6His-AOS1	218	231	F1806_sailerc_284.07654.07654.3_F1806_sailerc_284.07626.07626.3	0	37.74	0
6His-AOS1:218:x:6His-AOS1:231	-0.918106	0.00106282	0	==	VSQGVEDGPDTKR-LDSSETTMVKK-a12-b10	6His-AOS1	6His-AOS1	218	231	F1806_sailerc_286.07356.07356.3_F1806_sailerc_286.07295.07295.3	0	36.74	0
6His-AOS1:218:x:6His-AOS1:231	-0.918106	0.00106282	0	==	VSQGVEDGPDTKR-LDSSETTMVKK-a12-b10	6His-AOS1	6His-AOS1	218	231	F1806_sailerc_269.05707.05707.3_F1806_sailerc_269.05656.05656.3	0.66	35.87	0.011
6His-AOS1:218:x:6His-AOS1:231	-0.918106	0.00106282	0	==	VSQGVEDGPDTKR-LDSSETTMVKK-a12-b10	6His-AOS1	6His-AOS1	218	231	F1806_sailerc_256.06141.06141.3_F1806_sailerc_256.06106.06106.3	0	35.5	0.016
6His-AOS1:218:x:6His-AOS1:231	-0.918106	0.00106282	0	==	VSQGVEDGPDTKR-LDSSETTMVKKK-a12-b10	6His-AOS1	6His-AOS1	218	231	F1806_sailerc_265.05914.05914.4_F1806_sailerc_265.05866.05866.4	0.71	31.57	0.044
6His-AOS1:218:x:6His-AOS1:231	-0.918106	0.00106282	0	==	VSQGVEDGPDTKR-LDSSETTMVKK-a12-b10	6His-AOS1	6His-AOS1	218	231	F1806_sailerc_263.06248.06248.3_F1806_sailerc_263.06190.06190.3	0	31.1	0.044
6His-AOS1:218:x:6His-AOS1:231	-0.918106	0.00106282	0	==	AKLDSSETTMVKK-VSQGVEDGPDTKR-a12-b12	6His-AOS1	6His-AOS1	231	218	F1806_sailerc_271.06092.06092.5_F1806_sailerc_271.06027.06027.5	0.2	39.98	0
6His-AOS1:218:x:6His-AOS1:231	-0.918106	0.00106282	0	==	AKLDSSETTMVKK-VSQGVEDGPDTKR-a12-b12	6His-AOS1	6His-AOS1	231	218	F1806_sailerc_258.05829.05829.3_F1806_sailerc_258.05794.05794.3	0	39.6	0.015
6His-AOS1:218:x:6His-AOS1:231	-0.918106	0.00106282	0	==	AKLDSSETTMVKK-VSQGVEDGPDTKR-a12-b12	6His-AOS1	6His-AOS1	231	218	F1806_sailerc_264.05952.05952.5_F1806_sailerc_264.05898.05898.5	0.73	38.16	0
6His-AOS1:218:x:6His-AOS1:231	-0.918106	0.00106282	0	==	AKLDSSETTMVKK-VSQGVEDGPDTKR-a12-b12	6His-AOS1	6His-AOS1	231	218	F1806_sailerc_281.05212.05212.5_F1806_sailerc_281.05149.05149.5	0.18	36.04	0
6His-AOS1:218:x:6His-AOS1:231	-0.918106	0.00106282	0	==	AKLDSSETTMVKK-VSQGVEDGPDTKR-a12-b12	6His-AOS1	6His-AOS1	231	218	F1806_sailerc_287.06663.06663.3_F1806_sailerc_287.06594.06594.3	0.63	34.33	0.013
6His-AOS1:218:x:6His-AOS1:231	-0.918106	0.00106282	0	==	AKLDSSETTMVKK-VSQGVEDGPDTKR-a12-b12	6His-AOS1	6His-AOS1	231	218	F1806_sailerc_216.06128.06128.5_F1806_sailerc_216.06040.06040.5	0	32.28	0.011
6His-AOS1:221:x:6His-AOS1:253	-0.910199	0.0008792	0	==	AKLDSSETTMVK-AKAALKR-a2-b2	6His-AOS1	6His-AOS1	221	253	F1806_sailerc_283.05530.05530.4_F1806_sailerc_283.05490.05490.4	0.23	40.07	0
6His-AOS1:221:x:6His-AOS1:253	-0.910199	0.0008792	0	==	AKLDSSETTMVK-AKAALKR-a2-b2	6His-AOS1	6His-AOS1	221	253	F1806_sailerc_259.05121.05121.4_F1806_sailerc_259.05089.05089.4	0.27	38.41	0.015
6His-AOS1:221:x:6His-AOS1:253	-0.910199	0.0008792	0	==	AKLDSSETTMVK-AKAALKR-a2-b2	6His-AOS1	6His-AOS1	221	253	F1806_sailerc_286.05411.05411.4_F1806_sailerc_286.05409.05409.4	0.88	37.99	0
6His-AOS1:221:x:6His-AOS1:253	-0.910199	0.0008792	0	==	AKLDSSETTMVK-AKAALKR-a2-b2	6His-AOS1	6His-AOS1	221	253	F1806_sailerc_264.05218.05218.4_F1806_sailerc_264.05226.05226.4	0.24	36.98	0.02
6His-AOS1:221:x:6His-AOS1:253	-0.910199	0.0008792	0	==	AKLDSSETTMVK-AKAALK-a2-b2	6His-AOS1	6His-AOS1	221	253	F1806_sailerc_270.07018.07018.3_F1806_sailerc_270.06917.06917.3	0	36.57	0.011
6His-AOS1:221:x:6His-AOS1:253	-0.910199	0.0008792	0	==	AKLDSSETTMVK-AKAALK-a2-b2	6His-AOS1	6His-AOS1	221	253	F1806_sailerc_258.06635.06635.3_F1806_sailerc_258.06596.06596.3	0	36.48	0.015
6His-AOS1:221:x:6His-AOS1:253	-0.910199	0.0008792	0	==	AKLDSSETTMVK-AKAALK-a2-b2	6His-AOS1	6His-AOS1	221	253	F1806_sailerc_265.06858.06858.3_F1806_sailerc_265.06796.06796.3	0.17	35.82	0.02
6His-AOS1:221:x:6His-AOS1:253	-0.910199	0.0008792	0	==	AKLDSSETTMVK-AKAALK-a2-b2	6His-AOS1	6His-AOS1	221	253	F1806_sailerc_216.07008.07008.3_F1806_sailerc_216.07012.07012.3	0	34.68	0.011
6His-AOS1:221:x:6His-AOS1:253	-0.910199	0.0008792	0	==	AKLDSSETTMVK-AKAALK-a2-b2	6His-AOS1	6His-AOS1	221	253	F1806_sailerc_287.07492.07492.3_F1806_sailerc_287.07460.07460.3	0	34.33	0.013
6His-AOS1:221:x:6His-AOS1:253	-0.910199	0.0008792	0	==	AKLDSSETTMVK-AKAALKR-a2-b2	6His-AOS1	6His-AOS1	221	253	F1806_sailerc_271.05302.05302.4_F1806_sailerc_271.05244.05244.4	0.92	34.12	0.011
6His-AOS1:221:x:6His-AOS1:253	-0.910199	0.0008792	0	==	AKLDSSETTMVK-AKAALKR-a2-b2	6His-AOS1	6His-AOS1	221	253	F1806_sailerc_217.05586.05586.4_F1806_sailerc_217.05551.05551.4	0	32.33	0.011
6His-AOS1:221:x:6His-AOS1:253	-0.910199	0.0008792	0	==	AKLDSSETTMVK-AKAALK-a2-b2	6His-AOS1	6His-AOS1	221	253	F1806_sailerc_283.07160.07160.3_F1806_sailerc_283.07129.07129.3	0	30.62	0.021
6His-AOS1:221:x:6His-AOS1:253	-0.910199	0.0008792	0	==	RAKLDSSETTMVK-AKAALK-a3-b2	6His-AOS1	6His-AOS1	221	253	F1806_sailerc_216.05577.05577.4_F1806_sailerc_216.05552.05552.4	0.94	29.51	0.019
6His-AOS1:218:x:6His-AOS1:251	-0.908785	0.0047359	0	==	EALEVDWSSEKAK-VSQGVEDGPDTKR-a11-b12	6His-AOS1	6His-AOS1	251	218	F1806_sailerc_270.11099.11099.3_F1806_sailerc_270.11097.11097.3	0.55	39.65	0.011
6His-AOS1:218:x:6His-AOS1:251	-0.908785	0.0047359	0	==	EALEVDWSSEKAK-VSQGVEDGPDTKR-a11-b12	6His-AOS1	6His-AOS1	251	218	F1806_sailerc_217.11425.11425.3_F1806_sailerc_217.11432.11432.3	0.55	38.27	0
6His-AOS1:218:x:6His-AOS1:251	-0.908785	0.0047359	0	==	EALEVDWSSEKAK-VSQGVEDGPDTKR-a11-b12	6His-AOS1	6His-AOS1	251	218	F1806_sailerc_265.11117.11117.3_F1806_sailerc_265.11160.11160.3	0	33.6	0.028
6His-AOS1:218:x:6His-AOS1:251	-0.908785	0.0047359	0	==	EALEVDWSSEKAK-VSQGVEDGPDTKR-a11-b12	6His-AOS1	6His-AOS1	251	218	F1806_sailerc_257.09316.09316.3_F1806_sailerc_257.09267.09267.3	0	31.51	0.016
6His-AOS1:218:x:6His-AOS1:257	-0.776991	0.00059762	0	==	VSQGVEDGPDTKR-AKAALKR-a12-b6	6His-AOS1	6His-AOS1	218	257	F1806_sailerc_287.03148.03148.5_F1806_sailerc_287.03134.03134.5	0	35.16	0.013
6His-AOS1:218:x:6His-AOS1:257	-0.776991	0.00059762	0	==	VSQGVEDGPDTKR-AKAALKR-a12-b6	6His-AOS1	6His-AOS1	218	257	F1806_sailerc_259.03014.03014.4_F1806_sailerc_259.02983.02983.4	0.28	29.47	0.028
6His-AOS1:218:x:6His-AOS1:253	-0.76704	0.00029582	0	==	VSQGVEDGPDTKR-AKAALK-a12-b2	6His-AOS1	6His-AOS1	218	253	F1806_sailerc_270.03867.03867.4_F1806_sailerc_270.03851.03851.4	0	36.1	0.011
6His-AOS1:218:x:6His-AOS1:253	-0.76704	0.00029582	0	==	VSQGVEDGPDTKR-AKAALKR-a12-b2	6His-AOS1	6His-AOS1	218	253	F1806_sailerc_265.03071.03071.5_F1806_sailerc_265.03050.03050.5	0	35.86	0.02
6His-AOS1:218:x:6His-AOS1:253	-0.76704	0.00029582	0	==	VSQGVEDGPDTKR-AKAALKR-a12-b2	6His-AOS1	6His-AOS1	218	253	F1806_sailerc_259.03021.03021.5_F1806_sailerc_259.02977.02977.5	0.34	34.84	0.016
6His-AOS1:218:x:6His-AOS1:253	-0.76704	0.00029582	0	==	VSQGVEDGPDTKR-AKAALKR-a12-b2	6His-AOS1	6His-AOS1	218	253	F1806_sailerc_284.03279.03279.5_F1806_sailerc_284.03313.03313.5	0.39	32.96	0.013
6His-AOS1:218:x:6His-AOS1:253	-0.76704	0.00029582	0	==	VSQGVEDGPDTKR-AKAALKR-a12-b2	6His-AOS1	6His-AOS1	218	253	F1806_sailerc_286.02603.02603.4_F1806_sailerc_286.02321.02321.4	0	32.9	0.013
6His-AOS1:218:x:6His-AOS1:253	-0.76704	0.00029582	0	==	VSQGVEDGPDTKR-AKAALK-a12-b2	6His-AOS1	6His-AOS1	218	253	F1806_sailerc_217.04292.04292.4_F1806_sailerc_217.04264.04264.4	0	31.91	0.011
6His-AOS1:218:x:6His-AOS1:253	-0.76704	0.00029582	0	==	VSQGVEDGPDTKR-AKAALKR-a12-b2	6His-AOS1	6His-AOS1	218	253	F1806_sailerc_217.03093.03093.5_F1806_sailerc_217.03120.03120.5	0.33	30.85	0.011
6His-AOS1:218:x:6His-AOS1:253	-0.76704	0.00029582	0	==	VSQGVEDGPDTKR-AKAALK-a12-b2	6His-AOS1	6His-AOS1	218	253	F1806_sailerc_259.03719.03719.4_F1806_sailerc_259.03711.03711.4	0	28.86	0.029
6His-AOS1:221:x:6His-AOS1:221	-0.673757	0.0027372	0	==	AKLDSSETTMVK-AKLDSSETTMVK-a2-b2	6His-AOS1	6His-AOS1	221	221	F1806_sailerc_265.10123.10123.4_F1806_sailerc_265.10062.10062.4	0	34.03	0.028
6His-AOS1:221:x:6His-AOS1:221	-0.673757	0.0027372	0	==	AKLDSSETTMVK-AKLDSSETTMVK-a2-b2	6His-AOS1	6His-AOS1	221	221	F1806_sailerc_258.09630.09630.3_F1806_sailerc_258.09559.09559.3	0	33.31	0.016
6His-AOS1:221:x:6His-AOS1:221	-0.673757	0.0027372	0	==	AKLDSSETTMVK-AKLDSSETTMVK-a2-b2	6His-AOS1	6His-AOS1	221	221	F1806_sailerc_217.10414.10414.4_F1806_sailerc_217.10385.10385.4	0.15	32.82	0.011
6His-AOS1:221:x:6His-AOS1:221	-0.673757	0.0027372	0	==	AKLDSSETTMVK-AKLDSSETTMVK-a2-b2	6His-AOS1	6His-AOS1	221	221	F1806_sailerc_286.10241.10241.4_F1806_sailerc_286.10197.10197.4	0.18	32.47	0.013
6His-AOS1:221:x:6His-AOS1:221	-0.673757	0.0027372	0	==	AKLDSSETTMVK-AKLDSSETTMVK-a2-b2	6His-AOS1	6His-AOS1	221	221	F1806_sailerc_271.10030.10030.4_F1806_sailerc_271.09985.09985.4	0	32.09	0.011
6His-AOS1:206:x:6His-AOS1:221	-0.636226	0.00046401	0	==	VAKVSQGVEDGPDTK-AKLDSSETTMVK-a3-b2	6His-AOS1	6His-AOS1	206	221	F1806_sailerc_286.08770.08770.4_F1806_sailerc_286.08680.08680.4	0	50.75	0
6His-AOS1:206:x:6His-AOS1:221	-0.636226	0.00046401	0	==	VAKVSQGVEDGPDTK-AKLDSSETTMVK-a3-b2	6His-AOS1	6His-AOS1	206	221	F1806_sailerc_269.06842.06842.4_F1806_sailerc_269.06804.06804.4	0	46.59	0
6His-AOS1:206:x:6His-AOS1:221	-0.636226	0.00046401	0	==	VAKVSQGVEDGPDTK-AKLDSSETTMVK-a3-b2	6His-AOS1	6His-AOS1	206	221	F1806_sailerc_258.08288.08288.4_F1806_sailerc_258.08247.08247.4	0.58	46.43	0
6His-AOS1:206:x:6His-AOS1:221	-0.636226	0.00046401	0	==	VAKVSQGVEDGPDTK-AKLDSSETTMVK-a3-b2	6His-AOS1	6His-AOS1	206	221	F1806_sailerc_217.09048.09048.4_F1806_sailerc_217.09006.09006.4	0	45.51	0
6His-AOS1:206:x:6His-AOS1:221	-0.636226	0.00046401	0	==	VAKVSQGVEDGPDTK-AKLDSSETTMVK-a3-b2	6His-AOS1	6His-AOS1	206	221	F1806_sailerc_262.07297.07297.4_F1806_sailerc_262.07245.07245.4	0	43.82	0
6His-AOS1:206:x:6His-AOS1:221	-0.636226	0.00046401	0	==	VAKVSQGVEDGPDTK-AKLDSSETTMVK-a3-b2	6His-AOS1	6His-AOS1	206	221	F1806_sailerc_283.08945.08945.4_F1806_sailerc_283.08875.08875.4	0	43.24	0
6His-AOS1:206:x:6His-AOS1:221	-0.636226	0.00046401	0	==	VAKVSQGVEDGPDTK-RAKLDSSETTMVK-a3-b3	6His-AOS1	6His-AOS1	206	221	F1806_sailerc_263.06294.06294.4_F1806_sailerc_263.06264.06264.4	0.85	42.17	0
6His-AOS1:206:x:6His-AOS1:221	-0.636226	0.00046401	0	==	VAKVSQGVEDGPDTK-RAKLDSSETTMVK-a3-b3	6His-AOS1	6His-AOS1	206	221	F1806_sailerc_220.05382.05382.4_F1806_sailerc_220.05366.05366.4	0.81	41.96	0
6His-AOS1:206:x:6His-AOS1:221	-0.636226	0.00046401	0	==	VAKVSQGVEDGPDTK-RAKLDSSETTMVK-a3-b3	6His-AOS1	6His-AOS1	206	221	F1806_sailerc_270.07330.07330.4_F1806_sailerc_270.07264.07264.4	0.82	40.8	0
6His-AOS1:206:x:6His-AOS1:221	-0.636226	0.00046401	0	==	VAKVSQGVEDGPDTK-RAKLDSSETTMVK-a3-b3	6His-AOS1	6His-AOS1	206	221	F1806_sailerc_258.06974.06974.4_F1806_sailerc_258.06936.06936.4	0.88	40.73	0
6His-AOS1:206:x:6His-AOS1:221	-0.636226	0.00046401	0	==	VAKVSQGVEDGPDTK-RAKLDSSETTMVK-a3-b3	6His-AOS1	6His-AOS1	206	221	F1806_sailerc_217.07572.07572.4_F1806_sailerc_217.07509.07509.4	0.83	39.94	0
6His-AOS1:206:x:6His-AOS1:221	-0.636226	0.00046401	0	==	VAKVSQGVEDGPDTK-RAKLDSSETTMVK-a3-b3	6His-AOS1	6His-AOS1	206	221	F1806_sailerc_282.06241.06241.4_F1806_sailerc_282.06199.06199.4	0.9	37.96	0
6His-AOS1:206:x:6His-AOS1:221	-0.636226	0.00046401	0	==	VAKVSQGVEDGPDTKR-AKLDSSETTMVKK-a3-b2	6His-AOS1	6His-AOS1	206	221	F1806_sailerc_215.05313.05313.6_F1806_sailerc_215.05220.05220.6	0.32	33.44	0.011
6His-AOS1:206:x:6His-AOS1:221	-0.636226	0.00046401	0	==	TKVAKVSQGVEDGPDTK-RAKLDSSETTMVK-a5-b3	6His-AOS1	6His-AOS1	206	221	F1806_sailerc_257.05525.05525.5_F1806_sailerc_257.05467.05467.5	0.87	30.66	0.023
6His-AOS1:206:x:6His-AOS1:221	-0.636226	0.00046401	0	==	VAKVSQGVEDGPDTKR-AKLDSSETTMVKK-a3-b2	6His-AOS1	6His-AOS1	206	221	F1806_sailerc_221.04629.04629.6_F1806_sailerc_221.04570.04570.6	0.32	28.06	0.04
6His-AOS1:206:x:6His-AOS1:55	-0.630575	0.00074475	0	==	VAKVSQGVEDGPDTK-LWGLEAQKR-a3-b8	6His-AOS1	6His-AOS1	206	55	F1806_sailerc_216.11891.11891.3_F1806_sailerc_216.11811.11811.3	0	44.06	0
6His-AOS1:206:x:6His-AOS1:55	-0.630575	0.00074475	0	==	VAKVSQGVEDGPDTK-LWGLEAQKR-a3-b8	6His-AOS1	6His-AOS1	206	55	F1806_sailerc_264.11213.11213.3_F1806_sailerc_264.11172.11172.3	0	43.3	0
6His-AOS1:206:x:6His-AOS1:55	-0.630575	0.00074475	0	==	VAKVSQGVEDGPDTK-LWGLEAQKR-a3-b8	6His-AOS1	6His-AOS1	206	55	F1806_sailerc_259.10952.10952.3_F1806_sailerc_259.10922.10922.3	0.21	41.65	0
6His-AOS1:206:x:6His-AOS1:55	-0.630575	0.00074475	0	==	VAKVSQGVEDGPDTK-LWGLEAQKR-a3-b8	6His-AOS1	6His-AOS1	206	55	F1806_sailerc_271.11319.11319.3_F1806_sailerc_271.11245.11245.3	0	41.26	0
6His-AOS1:206:x:6His-AOS1:55	-0.630575	0.00074475	0	==	VAKVSQGVEDGPDTKR-LWGLEAQKR-a3-b8	6His-AOS1	6His-AOS1	206	55	F1806_sailerc_217.10201.10201.3_F1806_sailerc_217.10144.10144.3	0.15	36.5	0.011
6His-AOS1:206:x:6His-AOS1:55	-0.630575	0.00074475	0	==	VAKVSQGVEDGPDTKR-LWGLEAQKR-a3-b8	6His-AOS1	6His-AOS1	206	55	F1806_sailerc_258.09425.09425.3_F1806_sailerc_258.09352.09352.3	0	35.02	0.016
6His-AOS1:206:x:6His-AOS1:55	-0.630575	0.00074475	0	==	VAKVSQGVEDGPDTKR-LWGLEAQKR-a3-b8	6His-AOS1	6His-AOS1	206	55	F1806_sailerc_283.10128.10128.3_F1806_sailerc_283.10082.10082.3	0.14	34.55	0.013
6His-AOS1:206:x:6His-AOS1:55	-0.630575	0.00074475	0	==	VAKVSQGVEDGPDTKR-LWGLEAQKR-a3-b8	6His-AOS1	6His-AOS1	206	55	F1806_sailerc_271.09801.09801.3_F1806_sailerc_271.09728.09728.3	0.09	34.39	0.011
6His-AOS1:206:x:6His-AOS1:55	-0.630575	0.00074475	0	==	VAKVSQGVEDGPDTK-LWGLEAQKR-a3-b8	6His-AOS1	6His-AOS1	206	55	F1806_sailerc_287.12189.12189.3_F1806_sailerc_287.12164.12164.3	0	34.33	0.013
6His-AOS1:206:x:6His-AOS1:55	-0.630575	0.00074475	0	==	VAKVSQGVEDGPDTKR-LWGLEAQKR-a3-b8	6His-AOS1	6His-AOS1	206	55	F1806_sailerc_264.09658.09658.5_F1806_sailerc_264.09591.09591.5	0.53	34.12	0.028
6His-AOS1:206:x:6His-AOS1:55	-0.630575	0.00074475	0	==	VAKVSQGVEDGPDTKR-LWGLEAQKR-a3-b8	6His-AOS1	6His-AOS1	206	55	F1806_sailerc_286.09997.09997.5_F1806_sailerc_286.09946.09946.5	0.28	30.11	0.025
6His-AOS1:221:x:6His-AOS1:231	-0.551627	0.0048622	0	==	AKLDSSETTMVK-LDSSETTMVKK-a2-b10	6His-AOS1	6His-AOS1	221	231	F1806_sailerc_259.09228.09228.3_F1806_sailerc_259.09135.09135.3	0.65	35.13	0.016
6His-AOS1:221:x:6His-AOS1:231	-0.551627	0.0048622	0	==	AKLDSSETTMVK-LDSSETTMVKK-a2-b10	6His-AOS1	6His-AOS1	221	231	F1806_sailerc_271.09468.09468.4_F1806_sailerc_271.09414.09414.4	0.63	31.93	0.011
6His-AOS1:221:x:6His-AOS1:231	-0.551627	0.0048622	0	==	AKLDSSETTMVK-LDSSETTMVKK-a2-b10	6His-AOS1	6His-AOS1	221	231	F1806_sailerc_216.09959.09959.3_F1806_sailerc_216.09970.09970.3	0.57	31.26	0.011
6His-AOS1:206:x:6His-AOS1:218	-0.530432	1.86e-05	0	==	VAKVSQGVEDGPDTK-VSQGVEDGPDTKR-a3-b12	6His-AOS1	6His-AOS1	206	218	F1806_sailerc_262.05677.05677.4_F1806_sailerc_262.05620.05620.4	0.51	48.04	0
6His-AOS1:206:x:6His-AOS1:218	-0.530432	1.86e-05	0	==	VAKVSQGVEDGPDTK-VSQGVEDGPDTKR-a3-b12	6His-AOS1	6His-AOS1	206	218	F1806_sailerc_259.06345.06345.4_F1806_sailerc_259.06267.06267.4	0	43.63	0
6His-AOS1:206:x:6His-AOS1:218	-0.530432	1.86e-05	0	==	VAKVSQGVEDGPDTK-VSQGVEDGPDTKR-a3-b12	6His-AOS1	6His-AOS1	206	218	F1806_sailerc_284.07127.07127.3_F1806_sailerc_284.07050.07050.3	0.51	42.87	0
6His-AOS1:206:x:6His-AOS1:218	-0.530432	1.86e-05	0	==	VAKVSQGVEDGPDTKR-VSQGVEDGPDTKR-a3-b12	6His-AOS1	6His-AOS1	206	218	F1806_sailerc_263.04959.04959.5_F1806_sailerc_263.04898.04898.5	0	42.35	0
6His-AOS1:206:x:6His-AOS1:218	-0.530432	1.86e-05	0	==	VAKVSQGVEDGPDTK-VSQGVEDGPDTKR-a3-b12	6His-AOS1	6His-AOS1	206	218	F1806_sailerc_270.06702.06702.4_F1806_sailerc_270.06615.06615.4	0.54	41.92	0
6His-AOS1:206:x:6His-AOS1:218	-0.530432	1.86e-05	0	==	VAKVSQGVEDGPDTKR-VSQGVEDGPDTKR-a3-b12	6His-AOS1	6His-AOS1	206	218	F1806_sailerc_220.04186.04186.5_F1806_sailerc_220.04115.04115.5	0	41.75	0
6His-AOS1:206:x:6His-AOS1:218	-0.530432	1.86e-05	0	==	VAKVSQGVEDGPDTK-VSQGVEDGPDTKR-a3-b12	6His-AOS1	6His-AOS1	206	218	F1806_sailerc_217.06792.06792.3_F1806_sailerc_217.06729.06729.3	0	41.05	0
6His-AOS1:206:x:6His-AOS1:218	-0.530432	1.86e-05	0	==	VAKVSQGVEDGPDTKR-VSQGVEDGPDTKR-a3-b12	6His-AOS1	6His-AOS1	206	218	F1806_sailerc_217.05774.05774.5_F1806_sailerc_217.05645.05645.5	0	38.08	0
6His-AOS1:206:x:6His-AOS1:218	-0.530432	1.86e-05	0	==	VAKVSQGVEDGPDTK-VSQGVEDGPDTKR-a3-b12	6His-AOS1	6His-AOS1	206	218	F1806_sailerc_286.06814.06814.3_F1806_sailerc_286.06730.06730.3	0.51	37.85	0
6His-AOS1:206:x:6His-AOS1:218	-0.530432	1.86e-05	0	==	VAKVSQGVEDGPDTKR-VSQGVEDGPDTKR-a3-b12	6His-AOS1	6His-AOS1	206	218	F1806_sailerc_284.06101.06101.5_F1806_sailerc_284.05956.05956.5	0	36.99	0
6His-AOS1:206:x:6His-AOS1:218	-0.530432	1.86e-05	0	==	VAKVSQGVEDGPDTKR-VSQGVEDGPDTKR-a3-b12	6His-AOS1	6His-AOS1	206	218	F1806_sailerc_257.04698.04698.5_F1806_sailerc_257.04649.04649.5	0	34.16	0.016
6His-AOS1:206:x:6His-AOS1:218	-0.530432	1.86e-05	0	==	VAKVSQGVEDGPDTKR-VSQGVEDGPDTKR-a3-b12	6His-AOS1	6His-AOS1	206	218	F1806_sailerc_269.04343.04343.5_F1806_sailerc_269.04306.04306.5	0	33.53	0.011
6His-AOS1:231:x:6His-AOS1:233	-0.530349	0.0029016	0	==	LDSSETTMVKK-KVVFCPVK-a10-b1	6His-AOS1	6His-AOS1	231	233	F1806_sailerc_265.10326.10326.3_F1806_sailerc_265.10238.10238.3	0.17	38.89	0
6His-AOS1:231:x:6His-AOS1:233	-0.530349	0.0029016	0	==	AKLDSSETTMVKK-KVVFCPVK-a12-b1	6His-AOS1	6His-AOS1	231	233	F1806_sailerc_257.07092.07092.5_F1806_sailerc_257.07071.07071.5	0.66	38.49	0.015
6His-AOS1:231:x:6His-AOS1:233	-0.530349	0.0029016	0	==	LDSSETTMVKK-KVVFCPVK-a10-b1	6His-AOS1	6His-AOS1	231	233	F1806_sailerc_258.09845.09845.3_F1806_sailerc_258.09744.09744.3	0.72	38.45	0.015
6His-AOS1:231:x:6His-AOS1:233	-0.530349	0.0029016	0	==	AKLDSSETTMVKK-KVVFCPVK-a12-b1	6His-AOS1	6His-AOS1	231	233	F1806_sailerc_264.08584.08584.3_F1806_sailerc_264.08526.08526.3	0.78	36.06	0.02
6His-AOS1:231:x:6His-AOS1:233	-0.530349	0.0029016	0	==	LDSSETTMVKK-KVVFCPVK-a10-b1	6His-AOS1	6His-AOS1	231	233	F1806_sailerc_271.10287.10287.3_F1806_sailerc_271.10194.10194.3	0.84	35.96	0.011
6His-AOS1:231:x:6His-AOS1:233	-0.530349	0.0029016	0	==	AKLDSSETTMVKK-KVVFCPVK-a12-b1	6His-AOS1	6His-AOS1	231	233	F1806_sailerc_270.08587.08587.4_F1806_sailerc_270.08579.08579.4	0.64	35.85	0.011
6His-AOS1:231:x:6His-AOS1:233	-0.530349	0.0029016	0	==	LDSSETTMVKK-KVVFCPVK-a10-b1	6His-AOS1	6His-AOS1	231	233	F1806_sailerc_217.10647.10647.3_F1806_sailerc_217.10559.10559.3	0.5	35.25	0.011
6His-AOS1:231:x:6His-AOS1:233	-0.530349	0.0029016	0	==	LDSSETTMVKK-KVVFCPVK-a10-b1	6His-AOS1	6His-AOS1	231	233	F1806_sailerc_286.10421.10421.4_F1806_sailerc_286.10369.10369.4	0.78	34.86	0.013
6His-AOS1:231:x:6His-AOS1:233	-0.530349	0.0029016	0	==	AKLDSSETTMVKK-KVVFCPVK-a12-b1	6His-AOS1	6His-AOS1	231	233	F1806_sailerc_286.08765.08765.5_F1806_sailerc_286.08699.08699.5	0.72	34.21	0.013
6His-AOS1:231:x:6His-AOS1:233	-0.530349	0.0029016	0	==	AKLDSSETTMVKK-KVVFCPVK-a12-b1	6His-AOS1	6His-AOS1	231	233	F1806_sailerc_284.09194.09194.5_F1806_sailerc_284.09138.09138.5	0.82	33.87	0.013
6His-AOS1:231:x:6His-AOS1:233	-0.530349	0.0029016	0	==	AKLDSSETTMVKK-KVVFCPVK-a12-b1	6His-AOS1	6His-AOS1	231	233	F1806_sailerc_217.09116.09116.4_F1806_sailerc_217.09077.09077.4	0.64	33.77	0.011
6His-AOS1:231:x:6His-AOS1:233	-0.530349	0.0029016	0	==	LDSSETTMVKK-KVVFCPVK-a10-b1	6His-AOS1	6His-AOS1	231	233	F1806_sailerc_283.10604.10604.3_F1806_sailerc_283.10524.10524.3	0.83	30.33	0.021
6His-AOS1:231:x:6His-AOS1:233	-0.530349	0.0029016	0	==	KVVFCPVKEALEVDWSSEK-AKLDSSETTMVKK-a1-b12	6His-AOS1	6His-AOS1	233	231	F1806_sailerc_257.12592.12592.4_F1806_sailerc_257.12526.12526.4	0.65	29.51	0.028
6His-AOS1:231:x:6His-AOS1:233	-0.530349	0.0029016	0	==	KVVFCPVKEALEVDWSSEK-LDSSETTMVKK-a1-b10	6His-AOS1	6His-AOS1	233	231	F1806_sailerc_256.14538.14538.5_F1806_sailerc_256.14454.14454.5	0.91	29.07	0.028
6His-AOS1:218:x:6His-AOS1:218	-0.434698	4.75e-06	0	==	VSQGVEDGPDTKR-VSQGVEDGPDTKR-a12-b12	6His-AOS1	6His-AOS1	218	218	F1806_sailerc_264.05357.05357.4_F1806_sailerc_264.05441.05441.4	0.24	40.06	0
6His-AOS1:218:x:6His-AOS1:218	-0.434698	4.75e-06	0	==	VSQGVEDGPDTKR-VSQGVEDGPDTKR-a12-b12	6His-AOS1	6His-AOS1	218	218	F1806_sailerc_221.04216.04216.4_F1806_sailerc_221.04179.04179.4	0	39	0
6His-AOS1:218:x:6His-AOS1:218	-0.434698	4.75e-06	0	==	VSQGVEDGPDTKR-VSQGVEDGPDTKR-a12-b12	6His-AOS1	6His-AOS1	218	218	F1806_sailerc_258.05286.05286.3_F1806_sailerc_258.05214.05214.3	0	38.13	0.015
6His-AOS1:218:x:6His-AOS1:218	-0.434698	4.75e-06	0	==	VSQGVEDGPDTKR-VSQGVEDGPDTKR-a12-b12	6His-AOS1	6His-AOS1	218	218	F1806_sailerc_282.04845.04845.4_F1806_sailerc_282.04788.04788.4	0.22	37.65	0
6His-AOS1:218:x:6His-AOS1:218	-0.434698	4.75e-06	0	==	VSQGVEDGPDTKR-VSQGVEDGPDTKR-a12-b12	6His-AOS1	6His-AOS1	218	218	F1806_sailerc_269.04383.04383.4_F1806_sailerc_269.04299.04299.4	0.22	37.07	0.011
6His-AOS1:218:x:6His-AOS1:218	-0.434698	4.75e-06	0	==	VSQGVEDGPDTKR-VSQGVEDGPDTKR-a12-b12	6His-AOS1	6His-AOS1	218	218	F1806_sailerc_216.05703.05703.4_F1806_sailerc_216.05624.05624.4	0	36.4	0.011
6His-AOS1:221:x:6His-AOS1:55	-0.434286	0.00155848	0	==	AKLDSSETTMVK-LWGLEAQKR-a2-b8	6His-AOS1	6His-AOS1	221	55	F1806_sailerc_262.10798.10798.4_F1806_sailerc_262.10742.10742.4	0	37.15	0.02
6His-AOS1:221:x:6His-AOS1:55	-0.434286	0.00155848	0	==	AKLDSSETTMVK-LWGLEAQKR-a2-b8	6His-AOS1	6His-AOS1	221	55	F1806_sailerc_283.13380.13380.4_F1806_sailerc_283.13311.13311.4	0.35	36.99	0
6His-AOS1:221:x:6His-AOS1:55	-0.434286	0.00155848	0	==	AKLDSSETTMVK-LWGLEAQKR-a2-b8	6His-AOS1	6His-AOS1	221	55	F1806_sailerc_259.12416.12416.4_F1806_sailerc_259.12360.12360.4	0.67	35.83	0.016
6His-AOS1:221:x:6His-AOS1:55	-0.434286	0.00155848	0	==	AKLDSSETTMVK-LWGLEAQKR-a2-b8	6His-AOS1	6His-AOS1	221	55	F1806_sailerc_287.13666.13666.4_F1806_sailerc_287.13569.13569.4	0	34.83	0.013
6His-AOS1:221:x:6His-AOS1:55	-0.434286	0.00155848	0	==	AKLDSSETTMVK-LWGLEAQKR-a2-b8	6His-AOS1	6His-AOS1	221	55	F1806_sailerc_271.12650.12650.4_F1806_sailerc_271.12600.12600.4	0	34.74	0.011
6His-AOS1:221:x:6His-AOS1:55	-0.434286	0.00155848	0	==	AKLDSSETTMVK-LWGLEAQKR-a2-b8	6His-AOS1	6His-AOS1	221	55	F1806_sailerc_217.13615.13615.4_F1806_sailerc_217.13547.13547.4	0.6	33.67	0.011
6His-AOS1:218:x:6His-AOS1:55	-0.415107	0.0004444	0	==	VSQGVEDGPDTKR-LWGLEAQKR-a12-b8	6His-AOS1	6His-AOS1	218	55	F1806_sailerc_271.10549.10549.3_F1806_sailerc_271.10514.10514.3	0.23	42.26	0
6His-AOS1:218:x:6His-AOS1:55	-0.415107	0.0004444	0	==	VSQGVEDGPDTKR-LWGLEAQKR-a12-b8	6His-AOS1	6His-AOS1	218	55	F1806_sailerc_287.11250.11250.3_F1806_sailerc_287.11198.11198.3	0.24	41.62	0
6His-AOS1:218:x:6His-AOS1:55	-0.415107	0.0004444	0	==	VSQGVEDGPDTKR-LWGLEAQKR-a12-b8	6His-AOS1	6His-AOS1	218	55	F1806_sailerc_216.10986.10986.3_F1806_sailerc_216.10946.10946.3	0.28	41.52	0
6His-AOS1:218:x:6His-AOS1:55	-0.415107	0.0004444	0	==	VSQGVEDGPDTKR-LWGLEAQKR-a12-b8	6His-AOS1	6His-AOS1	218	55	F1806_sailerc_284.11105.11105.3_F1806_sailerc_284.11047.11047.3	0.25	40.78	0
6His-AOS1:218:x:6His-AOS1:55	-0.415107	0.0004444	0	==	VSQGVEDGPDTKR-LWGLEAQKR-a12-b8	6His-AOS1	6His-AOS1	218	55	F1806_sailerc_264.10403.10403.3_F1806_sailerc_264.10303.10303.3	0.26	40.15	0
6His-AOS1:218:x:6His-AOS1:55	-0.415107	0.0004444	0	==	VSQGVEDGPDTKR-LWGLEAQKR-a12-b8	6His-AOS1	6His-AOS1	218	55	F1806_sailerc_259.10235.10235.4_F1806_sailerc_259.10330.10330.4	0.31	37.08	0.015
6His-AOS1:218:x:6His-AOS1:221	-0.404373	0.00070378	0	==	VSQGVEDGPDTKR-AKLDSSETTMVK-a12-b2	6His-AOS1	6His-AOS1	218	221	F1806_sailerc_220.05915.05915.3_F1806_sailerc_220.05857.05857.3	0	40.38	0
6His-AOS1:218:x:6His-AOS1:221	-0.404373	0.00070378	0	==	VSQGVEDGPDTKR-AKLDSSETTMVK-a12-b2	6His-AOS1	6His-AOS1	218	221	F1806_sailerc_270.07825.07825.4_F1806_sailerc_270.07747.07747.4	0.17	39.7	0.011
6His-AOS1:218:x:6His-AOS1:221	-0.404373	0.00070378	0	==	VSQGVEDGPDTKR-AKLDSSETTMVK-a12-b2	6His-AOS1	6His-AOS1	218	221	F1806_sailerc_284.08352.08352.3_F1806_sailerc_284.08291.08291.3	0	37.34	0
6His-AOS1:218:x:6His-AOS1:221	-0.404373	0.00070378	0	==	VSQGVEDGPDTKR-AKLDSSETTMVK-a12-b2	6His-AOS1	6His-AOS1	218	221	F1806_sailerc_258.07435.07435.3_F1806_sailerc_258.07398.07398.3	0	35.76	0.016
6His-AOS1:218:x:6His-AOS1:221	-0.404373	0.00070378	0	==	VSQGVEDGPDTKR-AKLDSSETTMVK-a12-b2	6His-AOS1	6His-AOS1	218	221	F1806_sailerc_264.07697.07697.4_F1806_sailerc_264.07664.07664.4	0	34.32	0.028
6His-AOS1:218:x:6His-AOS1:221	-0.404373	0.00070378	0	==	VSQGVEDGPDTKR-AKLDSSETTMVK-a12-b2	6His-AOS1	6His-AOS1	218	221	F1806_sailerc_214.06504.06504.4_F1806_sailerc_214.06448.06448.4	0	34.09	0.011
6His-AOS1:201:x:6His-AOS1:221	-0.394627	3.78e-05	0	==	FFTGDVFGYHGYTFANLGEHEFVEEKTK-AKLDSSETTMVK-a26-b2	6His-AOS1	6His-AOS1	201	221	F1806_sailerc_263.17493.17493.4_F1806_sailerc_263.17523.17523.4	0.6	40.43	0
6His-AOS1:201:x:6His-AOS1:221	-0.394627	3.78e-05	0	==	FFTGDVFGYHGYTFANLGEHEFVEEKTK-AKLDSSETTMVK-a26-b2	6His-AOS1	6His-AOS1	201	221	F1806_sailerc_268.16897.16897.4_F1806_sailerc_268.16902.16902.4	0.05	36.57	0.011
6His-AOS1:201:x:6His-AOS1:221	-0.394627	3.78e-05	0	==	FFTGDVFGYHGYTFANLGEHEFVEEKTK-AKLDSSETTMVK-a26-b2	6His-AOS1	6His-AOS1	201	221	F1806_sailerc_215.17734.17734.5_F1806_sailerc_215.17711.17711.5	0	28.57	0.031
6His-AOS1:132:x:6His-AOS1:84	-0.390638	0.0133972	0	==	NLILAGVKGLTMLDHEQVTPEDPGAQFLIR-AQNLNPMVDVKVDTEDIEK-a8-b11	6His-AOS1	6His-AOS1	84	132	F1806_sailerc_221.23271.23271.5_F1806_sailerc_221.23252.23252.5	0	31.57	0.013
6His-AOS1:132:x:6His-AOS1:84	-0.390638	0.0133972	0	==	NLILAGVKGLTMLDHEQVTPEDPGAQFLIR-AQNLNPMVDVKVDTEDIEK-a8-b11	6His-AOS1	6His-AOS1	84	132	F1806_sailerc_215.23693.23693.5_F1806_sailerc_215.23912.23912.5	0	31.21	0.011
6His-AOS1:132:x:6His-AOS1:84	-0.390638	0.0133972	0	==	NLILAGVKGLTMLDHEQVTPEDPGAQFLIR-AQNLNPMVDVKVDTEDIEK-a8-b11	6His-AOS1	6His-AOS1	84	132	F1806_sailerc_257.23214.23214.5_F1806_sailerc_257.23187.23187.5	0	29.72	0.028
6His-AOS1:132:x:6His-AOS1:84	-0.390638	0.0133972	0	==	NLILAGVKGLTMLDHEQVTPEDPGAQFLIR-AQNLNPMVDVKVDTEDIEK-a8-b11	6His-AOS1	6His-AOS1	84	132	F1806_sailerc_282.23027.23027.5_F1806_sailerc_282.23063.23063.5	0.15	28.85	0.028
UBA2:324:x:UBA2:346	0.589007	0.0097792	0	==	VHLAEKGDGAELIWDKDDPSAMDFVTSAANLR-LFSKSIETLR-a16-b4	UBA2	UBA2	346	324	F1806_sailerc_221.19180.19180.6_F1806_sailerc_221.19124.19124.6	0.79	31.2	0.013
UBA2:324:x:UBA2:346	0.589007	0.0097792	0	==	VHLAEKGDGAELIWDKDDPSAMDFVTSAANLR-LFSKSIETLR-a16-b4	UBA2	UBA2	346	324	F1806_sailerc_268.19179.19179.6_F1806_sailerc_268.19078.19078.6	0.77	28.18	0.038
UBA2:324:x:UBA2:336	0.61541	0.0072239	0	==	VHLAEKGDGAELIWDKDDPSAMDFVTSAANLR-LFSKSIETLR-a6-b4	UBA2	UBA2	336	324	F1806_sailerc_220.19003.19003.4_F1806_sailerc_220.18985.18985.4	0.85	37.88	0
UBA2:324:x:UBA2:336	0.61541	0.0072239	0	==	VHLAEKGDGAELIWDKDDPSAMDFVTSAANLR-LFSKSIETLR-a6-b4	UBA2	UBA2	336	324	F1806_sailerc_214.19286.19286.4_F1806_sailerc_214.19250.19250.4	0.85	37.7	0
UBA2:324:x:UBA2:336	0.61541	0.0072239	0	==	VHLAEKGDGAELIWDKDDPSAMDFVTSAANLR-LFSKSIETLR-a6-b4	UBA2	UBA2	336	324	F1806_sailerc_257.19175.19175.5_F1806_sailerc_257.19132.19132.5	0.87	34.59	0.016
UBA2:324:x:UBA2:336	0.61541	0.0072239	0	==	VHLAEKGDGAELIWDKDDPSAMDFVTSAANLR-LFSKSIETLR-a6-b4	UBA2	UBA2	336	324	F1806_sailerc_281.19071.19071.4_F1806_sailerc_281.19081.19081.4	0.35	30.76	0.021
UBA2:324:x:UBA2:336	0.61541	0.0072239	0	==	VHLAEKGDGAELIWDKDDPSAMDFVTSAANLR-LFSKSIETLR-a6-b4	UBA2	UBA2	336	324	F1806_sailerc_269.18949.18949.5_F1806_sailerc_269.18874.18874.5	0.86	30.45	0.019
UBA2:271:x:UBA2:505	1.23976	0.0117845	0	==	YLLTMDKLWR-KLSEFGIR-a7-b1	UBA2	UBA2	271	505	F1806_sailerc_284.20695.20695.4_F1806_sailerc_284.20623.20623.4	0.25	40.77	0
UBA2:271:x:UBA2:505	1.23976	0.0117845	0	==	YLLTMDKLWR-KLSEFGIR-a7-b1	UBA2	UBA2	271	505	F1806_sailerc_270.19620.19620.4_F1806_sailerc_270.19539.19539.4	0.33	39.27	0.011
UBA2:271:x:UBA2:505	1.23976	0.0117845	0	==	YLLTMDKLWR-KLSEFGIR-a7-b1	UBA2	UBA2	271	505	F1806_sailerc_265.19605.19605.4_F1806_sailerc_265.19578.19578.4	0	39.05	0
UBA2:271:x:UBA2:505	1.23976	0.0117845	0	==	YLLTMDKLWR-KLSEFGIR-a7-b1	UBA2	UBA2	271	505	F1806_sailerc_286.20344.20344.4_F1806_sailerc_286.20321.20321.4	0.56	38.73	0
UBA2:271:x:UBA2:505	1.23976	0.0117845	0	==	YLLTMDKLWR-KLSEFGIR-a7-b1	UBA2	UBA2	271	505	F1806_sailerc_217.21159.21159.4_F1806_sailerc_217.21079.21079.4	0.33	36.07	0.011
6His-AOS1:55:x:UBA2:336	1.36002	0.0041427	0	==	VHLAEKGDGAELIWDKDDPSAMDFVTSAANLR-LWGLEAQKR-a6-b8	UBA2	6His-AOS1	336	55	F1806_sailerc_214.19459.19459.5_F1806_sailerc_214.19455.19455.5	0.29	28.89	0
6His-AOS1:55:x:UBA2:336	1.36002	0.0041427	0	==	VHLAEKGDGAELIWDKDDPSAMDFVTSAANLR-LWGLEAQKR-a6-b8	UBA2	6His-AOS1	336	55	F1806_sailerc_281.19268.19268.6_F1806_sailerc_281.19201.19201.6	0.27	28.29	0.019
UBA2:236:x:UBA2:271	1.52221	0.0011646	0	==	ASNEDGDIKR-YLLTMDKLWR-a9-b7	UBA2	UBA2	236	271	F1806_sailerc_284.17327.17327.3_F1806_sailerc_284.17195.17195.3	0.74	36.18	0
UBA2:236:x:UBA2:271	1.52221	0.0011646	0	==	ASNEDGDIKR-YLLTMDKLWR-a9-b7	UBA2	UBA2	236	271	F1806_sailerc_271.16162.16162.3_F1806_sailerc_271.16120.16120.3	0.74	34.36	0.011
6His-AOS1:55:x:UBA2:371	1.5561	9.68e-05	0	==	MHIFSMNMKSR-LWGLEAQKR-a9-b8	UBA2	6His-AOS1	371	55	F1806_sailerc_287.15578.15578.5_F1806_sailerc_287.15475.15475.5	0.46	38.7	0
6His-AOS1:55:x:UBA2:371	1.5561	9.68e-05	0	==	MHIFSMNMKSR-LWGLEAQKR-a9-b8	UBA2	6His-AOS1	371	55	F1806_sailerc_256.12618.12618.5_F1806_sailerc_256.12573.12573.5	0	38.54	0
6His-AOS1:55:x:UBA2:371	1.5561	9.68e-05	0	==	MHIFSMNMKSR-LWGLEAQKR-a9-b8	UBA2	6His-AOS1	371	55	F1806_sailerc_283.15201.15201.5_F1806_sailerc_283.15091.15091.5	0	38.08	0
6His-AOS1:55:x:UBA2:371	1.5561	9.68e-05	0	==	MHIFSMNMKSR-LWGLEAQKR-a9-b8	UBA2	6His-AOS1	371	55	F1806_sailerc_216.15507.15507.5_F1806_sailerc_216.15481.15481.5	0.25	36.82	0
6His-AOS1:55:x:UBA2:371	1.5561	9.68e-05	0	==	MHIFSMNMKSR-LWGLEAQKR-a9-b8	UBA2	6His-AOS1	371	55	F1806_sailerc_264.14497.14497.5_F1806_sailerc_264.14466.14466.5	0.78	36.07	0
6His-AOS1:55:x:UBA2:371	1.5561	9.68e-05	0	==	MHIFSMNMKSR-LWGLEAQKR-a9-b8	UBA2	6His-AOS1	371	55	F1806_sailerc_268.12170.12170.5_F1806_sailerc_268.12144.12144.5	0.48	35.1	0
UBA2:467:x:UBA2:472	2.01339	0.00042385	0	==	EKFAMVAPDVQIEDGK-VTVLTLQDKIVK-a2-b9	UBA2	UBA2	472	467	F1806_sailerc_268.17065.17065.4_F1806_sailerc_268.17047.17047.4	0.8	31.9	0.011
UBA2:467:x:UBA2:472	2.01339	0.00042385	0	==	EKFAMVAPDVQIEDGK-VTVLTLQDKIVK-a2-b9	UBA2	UBA2	472	467	F1806_sailerc_220.17023.17023.4_F1806_sailerc_220.16955.16955.4	0.8	29.27	0.032
6His-AOS1:218:x:UBA2:271	3.0383	0.00023664	0	==	VSQGVEDGPDTKR-YLLTMDKLWR-a12-b7	6His-AOS1	UBA2	218	271	F1806_sailerc_283.16719.16719.4_F1806_sailerc_283.16618.16618.4	0.55	32.02	0.019
6His-AOS1:218:x:UBA2:271	3.0383	0.00023664	0	==	VSQGVEDGPDTKR-YLLTMDKLWR-a12-b7	6His-AOS1	UBA2	218	271	F1806_sailerc_286.16663.16663.4_F1806_sailerc_286.16564.16564.4	0.51	31.99	0
6His-AOS1:55:x:UBA2:324	3.58197	7.94e-05	0	==	LFSKSIETLR-LWGLEAQKR-a4-b8	UBA2	6His-AOS1	324	55	F1806_sailerc_287.17168.17168.3_F1806_sailerc_287.17114.17114.3	0.73	35.24	0
6His-AOS1:55:x:UBA2:324	3.58197	7.94e-05	0	==	LFSKSIETLR-LWGLEAQKR-a4-b8	UBA2	6His-AOS1	324	55	F1806_sailerc_217.17100.17100.4_F1806_sailerc_217.17069.17069.4	0.7	30.61	0
6His-AOS1:55:x:UBA2:324	3.58197	7.94e-05	0	==	LFSKSIETLR-LWGLEAQKR-a4-b8	UBA2	6His-AOS1	324	55	F1806_sailerc_284.17011.17011.4_F1806_sailerc_284.16965.16965.4	0.68	29.18	0.019
6His-AOS1:221:x:UBA2:271	3.64675	0.000157834	0	==	AKLDSSETTMVK-YLLTMDKLWR-a2-b7	6His-AOS1	UBA2	221	271	F1806_sailerc_284.18779.18779.4_F1806_sailerc_284.18715.18715.4	0.19	36.32	0
6His-AOS1:221:x:UBA2:271	3.64675	0.000157834	0	==	AKLDSSETTMVK-YLLTMDKLWR-a2-b7	6His-AOS1	UBA2	221	271	F1806_sailerc_217.19229.19229.4_F1806_sailerc_217.19158.19158.4	0.27	35.02	0
6His-AOS1:221:x:UBA2:271	3.64675	0.000157834	0	==	AKLDSSETTMVK-YLLTMDKLWR-a2-b7	6His-AOS1	UBA2	221	271	F1806_sailerc_265.17818.17818.4_F1806_sailerc_265.17771.17771.4	0.2	32.34	0
6His-AOS1:221:x:UBA2:271	3.64675	0.000157834	0	==	AKLDSSETTMVK-YLLTMDKLWR-a2-b7	6His-AOS1	UBA2	221	271	F1806_sailerc_270.17744.17744.4_F1806_sailerc_270.17712.17712.4	0	31.95	0
6His-AOS1:221:x:UBA2:271	3.64675	0.000157834	0	==	AKLDSSETTMVK-YLLTMDKLWR-a2-b7	6His-AOS1	UBA2	221	271	F1806_sailerc_286.18518.18518.4_F1806_sailerc_286.18458.18458.4	0.24	31.68	0
UBA2:371:x:UBA2:420	3.97456	1.1e-06	0	==	MHIFSMNMKSR-TIFLNKQPNPR-a9-b6	UBA2	UBA2	371	420	F1806_sailerc_283.13821.13821.5_F1806_sailerc_283.13718.13718.5	0	41.84	0
UBA2:371:x:UBA2:420	3.97456	1.1e-06	0	==	MHIFSMNMKSR-TIFLNKQPNPR-a9-b6	UBA2	UBA2	371	420	F1806_sailerc_215.11876.11876.5_F1806_sailerc_215.11833.11833.5	0	34.78	0.011
UBA2:371:x:UBA2:420	3.97456	1.1e-06	0	==	MHIFSMNMKSR-TIFLNKQPNPR-a9-b6	UBA2	UBA2	371	420	F1806_sailerc_286.13555.13555.3_F1806_sailerc_286.13504.13504.3	0.5	34.07	0.013
Sumo:39:x:Sumo:46	9.26399	3.84e-05	0	>=	KLKESYCQR-VKMTTHLK-a1-b2	Sumo	Sumo	46	39	F1806_sailerc_284.03245.03245.3_F1806_sailerc_284.03255.03255.3	0.74	39.75	0
Sumo:39:x:Sumo:46	9.26399	3.84e-05	0	>=	KLKESYCQR-VKMTTHLK-a1-b2	Sumo	Sumo	46	39	F1806_sailerc_286.01517.01517.3_F1806_sailerc_286.01446.01446.3	0.8	35.63	0
6His-AOS1:218:x:Sumo:45	9.34632	0.00150445	0	>=	VSQGVEDGPDTKR-MTTHLKK-a12-b6	6His-AOS1	Sumo	218	45	F1806_sailerc_283.03642.03642.5_F1806_sailerc_283.03616.03616.5	0	33.17	0
6His-AOS1:218:x:Sumo:45	9.34632	0.00150445	0	>=	VSQGVEDGPDTKR-MTTHLKK-a12-b6	6His-AOS1	Sumo	218	45	F1806_sailerc_286.03467.03467.3_F1806_sailerc_286.03438.03438.3	0.85	32.19	0
6His-AOS1:218:x:Sumo:45	9.34632	0.00150445	0	>=	VSQGVEDGPDTKR-MTTHLKK-a12-b6	6His-AOS1	Sumo	218	45	F1806_sailerc_216.03545.03545.4_F1806_sailerc_216.03520.03520.4	0.79	29.6	0
6His-AOS1:218:x:Fat10:33	9.71277	7.22e-07	0	>=	VSQGVEDGPDTKR-IKEHVR-a12-b2	6His-AOS1	Fat10	218	33	F1806_sailerc_216.03135.03135.3_F1806_sailerc_216.03138.03138.3	0.23	35.89	0
6His-AOS1:218:x:Fat10:33	9.71277	7.22e-07	0	>=	VSQGVEDGPDTKR-IKEHVR-a12-b2	6His-AOS1	Fat10	218	33	F1806_sailerc_284.03323.03323.3_F1806_sailerc_284.03265.03265.3	0	33.19	0
6His-AOS1:218:x:Fat10:33	9.71277	7.22e-07	0	>=	VSQGVEDGPDTKR-KIKEHVR-a12-b3	6His-AOS1	Fat10	218	33	F1806_sailerc_216.02483.02483.5_F1806_sailerc_216.02441.02441.5	0.53	31.95	0
6His-AOS1:218:x:Fat10:33	9.71277	7.22e-07	0	>=	VSQGVEDGPDTKR-IKEHVR-a12-b2	6His-AOS1	Fat10	218	33	F1806_sailerc_287.03171.03171.3_F1806_sailerc_287.03141.03141.3	0.33	29.42	0
6His-AOS1:164:x:Fat10:33	9.80343	7.55e-05	0	>=	DVIVKVDQICHK-IKEHVR-a5-b2	6His-AOS1	Fat10	164	33	F1806_sailerc_217.08006.08006.4_F1806_sailerc_217.07977.07977.4	0	34.02	0
6His-AOS1:221:x:Fat10:33	9.90832	4.11e-07	0	>=	AKLDSSETTMVK-IKEHVR-a2-b2	6His-AOS1	Fat10	221	33	F1806_sailerc_217.05608.05608.3_F1806_sailerc_217.05529.05529.3	0	35.5	0
6His-AOS1:221:x:Fat10:33	9.90832	4.11e-07	0	>=	AKLDSSETTMVK-IKEHVR-a2-b2	6His-AOS1	Fat10	221	33	F1806_sailerc_287.05858.05858.3_F1806_sailerc_287.05818.05818.3	0	31.61	0
6His-AOS1:221:x:Fat10:33	9.90832	4.11e-07	0	>=	AKLDSSETTMVK-IKEHVR-a2-b2	6His-AOS1	Fat10	221	33	F1806_sailerc_284.05813.05813.3_F1806_sailerc_284.05743.05743.3	0	28.73	0.019
Sumo:17:x:Sumo:39	10.6521	9.89e-05	0	>=	VKMTTHLK-KEGEYIK-a2-b1	Sumo	Sumo	39	17	F1806_sailerc_216.04769.04769.4_F1806_sailerc_216.04690.04690.4	0.81	29.11	0.028
6His-AOS1:27:x:Fat10:33	11.0455	0.00053982	0	>=	GSHMASMVEKEEAGGGISEEEAAQYDR-IKEHVR-a10-b2	6His-AOS1	Fat10	27	33	F1806_sailerc_220.07003.07003.5_F1806_sailerc_220.07013.07013.5	0	36.95	0
6His-AOS1:27:x:Fat10:33	11.0455	0.00053982	0	>=	GSHMASMVEKEEAGGGISEEEAAQYDR-IKEHVR-a10-b2	6His-AOS1	Fat10	27	33	F1806_sailerc_214.07970.07970.4_F1806_sailerc_214.07943.07943.4	0	34.62	0
Sumo:45:x:UBA2:557	11.0973	0.000120206	0	>=	VGPKQAEDAAK-MTTHLKK-a4-b6	UBA2	Sumo	557	45	F1806_sailerc_216.03300.03300.3_F1806_sailerc_216.03283.03283.3	0	38.29	0
Sumo:45:x:UBA2:557	11.0973	0.000120206	0	>=	VGPKQAEDAAK-MTTHLKK-a4-b6	UBA2	Sumo	557	45	F1806_sailerc_283.03148.03148.5_F1806_sailerc_283.03174.03174.5	0.95	36.43	0
Sumo:45:x:UBA2:557	11.0973	0.000120206	0	>=	VGPKQAEDAAK-MTTHLKK-a4-b6	UBA2	Sumo	557	45	F1806_sailerc_286.02998.02998.3_F1806_sailerc_286.02892.02892.3	0	34.5	0
Sumo:45:x:Sumo:48	11.1833	1.84e-05	0	>=	LKESYCQR-MTTHLKK-a2-b6	Sumo	Sumo	48	45	F1806_sailerc_217.03473.03473.3_F1806_sailerc_217.03435.03435.3	0	34.48	0.011
Sumo:45:x:Sumo:48	11.1833	1.84e-05	0	>=	LKESYCQR-MTTHLKK-a2-b6	Sumo	Sumo	48	45	F1806_sailerc_284.03793.03793.4_F1806_sailerc_284.03761.03761.4	0	33.39	0.013
Sumo:45:x:Sumo:48	11.1833	1.84e-05	0	>=	LKESYCQR-MTTHLKK-a2-b6	Sumo	Sumo	48	45	F1806_sailerc_287.03596.03596.3_F1806_sailerc_287.03552.03552.3	0	29.22	0.032
6His-AOS1:55:x:Fat10:33	11.1909	8.11e-10	0	>=	LWGLEAQKR-IKEHVR-a8-b2	6His-AOS1	Fat10	55	33	F1806_sailerc_217.08203.08203.5_F1806_sailerc_217.08116.08116.5	0	36.14	0
6His-AOS1:55:x:Fat10:33	11.1909	8.11e-10	0	>=	LWGLEAQKR-IKEHVR-a8-b2	6His-AOS1	Fat10	55	33	F1806_sailerc_284.08349.08349.5_F1806_sailerc_284.08301.08301.5	0	35.29	0
6His-AOS1:55:x:Fat10:33	11.1909	8.11e-10	0	>=	LWGLEAQKR-IKEHVR-a8-b2	6His-AOS1	Fat10	55	33	F1806_sailerc_287.08441.08441.5_F1806_sailerc_287.08369.08369.5	0	34.81	0
Sumo:37:x:UBA2:617	11.32	0.00026185	0	>=	VIGQDSSEIHFKVK-LDEKENLSAKR-a12-b4	Sumo	UBA2	37	617	F1806_sailerc_221.06730.06730.6_F1806_sailerc_221.06702.06702.6	0.83	29.53	0
Sumo:37:x:UBA2:617	11.32	0.00026185	0	>=	VIGQDSSEIHFKVK-LDEKENLSAKR-a12-b4	Sumo	UBA2	37	617	F1806_sailerc_282.07600.07600.6_F1806_sailerc_282.07573.07573.6	0.93	28.25	0.019
6His-AOS1:55:x:Fat10:99	11.4362	1.16e-06	0	>=	VVKPSDEELPLFLVESGDEAKR-LWGLEAQKR-a21-b8	Fat10	6His-AOS1	99	55	F1806_sailerc_214.17500.17500.5_F1806_sailerc_214.17461.17461.5	0.76	29.77	0
6His-AOS1:218:x:Sumo:37	11.4474	0.00026376	0	>=	VIGQDSSEIHFKVK-VSQGVEDGPDTKR-a12-b12	Sumo	6His-AOS1	37	218	F1806_sailerc_287.09548.09548.4_F1806_sailerc_287.09499.09499.4	0.69	36.73	0
6His-AOS1:218:x:Sumo:37	11.4474	0.00026376	0	>=	VIGQDSSEIHFKVK-VSQGVEDGPDTKR-a12-b12	Sumo	6His-AOS1	37	218	F1806_sailerc_283.09252.09252.3_F1806_sailerc_283.09194.09194.3	0	35.82	0
6His-AOS1:218:x:Sumo:37	11.4474	0.00026376	0	>=	VIGQDSSEIHFKVK-VSQGVEDGPDTKR-a12-b12	Sumo	6His-AOS1	37	218	F1806_sailerc_217.09403.09403.4_F1806_sailerc_217.09330.09330.4	0	33.23	0
Sumo:45:x:UBA2:458	11.5476	0.0002173	0	>=	LNVHKVTVLTLQDK-MTTHLKK-a5-b6	UBA2	Sumo	458	45	F1806_sailerc_221.07139.07139.5_F1806_sailerc_221.07153.07153.5	0	28.96	0
6His-AOS1:55:x:Fat10:30	11.5823	2.46e-06	0	>=	SEEWDLMTFDANPYDSVKK-LWGLEAQKR-a18-b8	Fat10	6His-AOS1	30	55	F1806_sailerc_284.23412.23412.4_F1806_sailerc_284.23386.23386.4	0	35.58	0
6His-AOS1:55:x:Fat10:30	11.5823	2.46e-06	0	>=	SEEWDLMTFDANPYDSVKK-LWGLEAQKR-a18-b8	Fat10	6His-AOS1	30	55	F1806_sailerc_287.23500.23500.4_F1806_sailerc_287.23516.23516.4	0	34.13	0
6His-AOS1:84:x:Fat10:33	11.7506	1.87e-05	0	>=	NLILAGVKGLTMLDHEQVTPEDPGAQFLIR-IKEHVR-a8-b2	6His-AOS1	Fat10	84	33	F1806_sailerc_215.18766.18766.5_F1806_sailerc_215.18729.18729.5	0.21	29.48	0
6His-AOS1:84:x:Fat10:33	11.7506	1.87e-05	0	>=	NLILAGVKGLTMLDHEQVTPEDPGAQFLIR-IKEHVR-a8-b2	6His-AOS1	Fat10	84	33	F1806_sailerc_221.18015.18015.4_F1806_sailerc_221.17956.17956.4	0	29.47	0
6His-AOS1:68:x:Fat10:33	11.9076	4.37e-05	0	>=	VLLVGLKGLGAEIAK-IKEHVR-a7-b2	6His-AOS1	Fat10	68	33	F1806_sailerc_217.14440.14440.4_F1806_sailerc_217.14342.14342.4	0.2	35.91	0
6His-AOS1:68:x:Fat10:33	11.9076	4.37e-05	0	>=	VLLVGLKGLGAEIAK-IKEHVR-a7-b2	6His-AOS1	Fat10	68	33	F1806_sailerc_284.14242.14242.4_F1806_sailerc_284.14196.14196.4	0	34.57	0
6His-AOS1:206:x:Fat10:33	12.0395	4.72e-06	0	>=	VAKVSQGVEDGPDTKR-IKEHVR-a3-b2	6His-AOS1	Fat10	206	33	F1806_sailerc_216.03187.03187.4_F1806_sailerc_216.03198.03198.4	0	44.25	0
6His-AOS1:206:x:Fat10:33	12.0395	4.72e-06	0	>=	VAKVSQGVEDGPDTKR-IKEHVR-a3-b2	6His-AOS1	Fat10	206	33	F1806_sailerc_287.03254.03254.4_F1806_sailerc_287.03207.03207.4	0.17	39.52	0
6His-AOS1:206:x:Fat10:33	12.0395	4.72e-06	0	>=	VAKVSQGVEDGPDTKR-IKEHVR-a3-b2	6His-AOS1	Fat10	206	33	F1806_sailerc_283.02944.02944.4_F1806_sailerc_283.02895.02895.4	0.35	33.35	0
6His-AOS1:206:x:Fat10:33	12.0395	4.72e-06	0	>=	VAKVSQGVEDGPDTK-IKEHVR-a3-b2	6His-AOS1	Fat10	206	33	F1806_sailerc_217.04071.04071.3_F1806_sailerc_217.03988.03988.3	0	30.12	0
Sumo:17:x:Sumo:37	12.155	1.64e-05	0	>=	VIGQDSSEIHFKVK-KEGEYIK-a12-b1	Sumo	Sumo	37	17	F1806_sailerc_287.09919.09919.5_F1806_sailerc_287.09875.09875.5	0.29	29.67	0.032
6His-AOS1:218:x:Sumo:23	12.1882	1.79e-05	0	>=	VSQGVEDGPDTKR-EGEYIKLK-a12-b6	6His-AOS1	Sumo	218	23	F1806_sailerc_286.08235.08235.3_F1806_sailerc_286.08188.08188.3	0	33.17	0
6His-AOS1:218:x:Sumo:23	12.1882	1.79e-05	0	>=	VSQGVEDGPDTKR-EGEYIKLK-a12-b6	6His-AOS1	Sumo	218	23	F1806_sailerc_217.08506.08506.3_F1806_sailerc_217.08445.08445.3	0.78	32.73	0
6His-AOS1:218:x:Sumo:23	12.1882	1.79e-05	0	>=	VSQGVEDGPDTKR-EGEYIKLK-a12-b6	6His-AOS1	Sumo	218	23	F1806_sailerc_284.08649.08649.3_F1806_sailerc_284.08709.08709.3	0	31.66	0.019
Fat10:33:x:Fat10:54	12.6261	6.06e-09	0	>=	VPVQDQVLLLGSKILKPR-IKEHVR-a13-b2	Fat10	Fat10	54	33	F1806_sailerc_217.16282.16282.5_F1806_sailerc_217.16270.16270.5	0	40.45	0
Fat10:33:x:Fat10:54	12.6261	6.06e-09	0	>=	VPVQDQVLLLGSKILKPR-IKEHVR-a13-b2	Fat10	Fat10	54	33	F1806_sailerc_284.16170.16170.5_F1806_sailerc_284.16120.16120.5	0	34.87	0.013
Fat10:33:x:Fat10:54	12.6261	6.06e-09	0	>=	VPVQDQVLLLGSKILKPR-IKEHVR-a13-b2	Fat10	Fat10	54	33	F1806_sailerc_286.15800.15800.5_F1806_sailerc_286.15735.15735.5	0.21	29.37	0.032
Fat10:33:x:Fat10:54	12.6261	6.06e-09	0	>=	VPVQDQVLLLGSKILKPRR-IKEHVR-a13-b2	Fat10	Fat10	54	33	F1806_sailerc_221.17125.17125.5_F1806_sailerc_221.16050.16050.5	0	29.2	0.032
Fat10:33:x:Fat10:54	12.6261	6.06e-09	0	>=	VPVQDQVLLLGSKILKPRR-IKEHVR-a13-b2	Fat10	Fat10	54	33	F1806_sailerc_216.19941.19941.5_F1806_sailerc_216.19866.19866.5	0	28.01	0.031
Sumo:37:x:Sumo:45	12.6931	3.63e-06	0	>=	VIGQDSSEIHFKVKMTTHLK-K12-K20	Sumo	-	37	45	F1806_sailerc_286.23651.23651.4_F1806_sailerc_286.21013.21013.4	0.5	28.8	0
6His-AOS1:55:x:Fat10:142	13.0134	2.82e-08	0	>=	LEDGKMMADYGIR-LWGLEAQKR-a5-b8	Fat10	6His-AOS1	142	55	F1806_sailerc_216.17718.17718.3_F1806_sailerc_216.17626.17626.3	0.58	40.14	0
6His-AOS1:55:x:Fat10:142	13.0134	2.82e-08	0	>=	LEDGKMMADYGIR-LWGLEAQKR-a5-b8	Fat10	6His-AOS1	142	55	F1806_sailerc_287.17631.17631.3_F1806_sailerc_287.17585.17585.3	0.47	33.05	0
6His-AOS1:55:x:Fat10:142	13.0134	2.82e-08	0	>=	LEDGKMMADYGIR-LWGLEAQKR-a5-b8	Fat10	6His-AOS1	142	55	F1806_sailerc_284.17509.17509.4_F1806_sailerc_284.17455.17455.4	0	31.7	0.019
Sumo:45:x:UBA2:164	13.2982	0.00028449	0	>=	KGVTECYECHPKPTQR-MTTHLKK-a12-b6	UBA2	Sumo	164	45	F1806_sailerc_282.03032.03032.4_F1806_sailerc_282.03013.03013.4	0	36.46	0
Sumo:45:x:UBA2:164	13.2982	0.00028449	0	>=	GVTECYECHPKPTQR-MTTHLKK-a11-b6	UBA2	Sumo	164	45	F1806_sailerc_283.03951.03951.3_F1806_sailerc_283.03918.03918.3	0.77	31.95	0.019
Sumo:45:x:UBA2:164	13.2982	0.00028449	0	>=	GVTECYECHPKPTQR-MTTHLKK-a11-b6	UBA2	Sumo	164	45	F1806_sailerc_217.04883.04883.4_F1806_sailerc_217.04848.04848.4	0	30.54	0
Sumo:45:x:UBA2:164	13.2982	0.00028449	0	>=	GVTECYECHPKPTQR-MTTHLKK-a11-b6	UBA2	Sumo	164	45	F1806_sailerc_287.04689.04689.6_F1806_sailerc_287.04651.04651.6	0	28.89	0
Fat10:115:x:Fat10:33	13.3145	4.68e-12	0	>=	SSSVAQVKAMIETK-IKEHVR-a8-b2	Fat10	Fat10	115	33	F1806_sailerc_283.10858.10858.4_F1806_sailerc_283.10663.10663.4	0.36	44.36	0
Fat10:115:x:Fat10:33	13.3145	4.68e-12	0	>=	SSSVAQVKAMIETK-IKEHVR-a8-b2	Fat10	Fat10	115	33	F1806_sailerc_286.10534.10534.5_F1806_sailerc_286.10532.10532.5	0.41	38.9	0
Fat10:115:x:Fat10:33	13.3145	4.68e-12	0	>=	SSSVAQVKAMIETK-IKEHVR-a8-b2	Fat10	Fat10	115	33	F1806_sailerc_216.10918.10918.4_F1806_sailerc_216.10855.10855.4	0.45	36.83	0
Fat10:115:x:Fat10:33	13.3145	4.68e-12	0	>=	RSSSVAQVKAMIETK-IKEHVR-a9-b2	Fat10	Fat10	115	33	F1806_sailerc_283.08709.08709.4_F1806_sailerc_283.08670.08670.4	0.6	29.04	0.028
Fat10:33:x:Fat10:69	13.3937	1.43e-07	0	>=	SLSSYGIDKEK-IKEHVR-a9-b2	Fat10	Fat10	69	33	F1806_sailerc_217.06527.06527.3_F1806_sailerc_217.06490.06490.3	0	31.84	0.011
Fat10:33:x:Fat10:69	13.3937	1.43e-07	0	>=	SLSSYGIDKEK-IKEHVR-a9-b2	Fat10	Fat10	69	33	F1806_sailerc_286.06528.06528.3_F1806_sailerc_286.06388.06388.3	0	29.79	0.032
Fat10:115:x:Fat10:142	13.7066	4.98e-10	0	>=	SSSVAQVKAMIETK-LEDGKMMADYGIR-a8-b5	Fat10	Fat10	115	142	F1806_sailerc_216.19461.19461.4_F1806_sailerc_216.19422.19422.4	0.25	48.89	0
Fat10:115:x:Fat10:142	13.7066	4.98e-10	0	>=	SSSVAQVKAMIETK-LEDGKMMADYGIR-a8-b5	Fat10	Fat10	115	142	F1806_sailerc_284.19127.19127.4_F1806_sailerc_284.19100.19100.4	0	44.81	0
Fat10:115:x:Fat10:142	13.7066	4.98e-10	0	>=	SSSVAQVKAMIETK-LEDGKMMADYGIR-a8-b5	Fat10	Fat10	115	142	F1806_sailerc_286.18813.18813.3_F1806_sailerc_286.18819.18819.3	0.48	39.74	0
Sumo:45:x:UBA2:271	13.7186	4.5e-05	0	>=	YLLTMDKLWR-MTTHLKK-a7-b6	UBA2	Sumo	271	45	F1806_sailerc_284.14431.14431.5_F1806_sailerc_284.14356.14356.5	0.91	37.33	0
Sumo:45:x:UBA2:271	13.7186	4.5e-05	0	>=	YLLTMDKLWR-MTTHLKK-a7-b6	UBA2	Sumo	271	45	F1806_sailerc_287.14636.14636.5_F1806_sailerc_287.14580.14580.5	0.91	34.42	0
Fat10:115:x:Fat10:69	13.7837	5.57e-10	0	>=	SSSVAQVKAMIETK-SLSSYGIDKEK-a8-b9	Fat10	Fat10	115	69	F1806_sailerc_216.17232.17232.3_F1806_sailerc_216.17160.17160.3	0.47	32.82	0.011
Fat10:33:x:Fat10:41	13.7964	2.81e-10	0	>=	TKVPVQDQVLLLGSK-IKEHVR-a2-b2	Fat10	Fat10	41	33	F1806_sailerc_215.08802.08802.5_F1806_sailerc_215.08774.08774.5	0	40.92	0
Fat10:33:x:Fat10:41	13.7964	2.81e-10	0	>=	TKVPVQDQVLLLGSK-IKEHVR-a2-b2	Fat10	Fat10	41	33	F1806_sailerc_221.07826.07826.5_F1806_sailerc_221.07807.07807.5	0	38.56	0
Fat10:33:x:Fat10:41	13.7964	2.81e-10	0	>=	TKVPVQDQVLLLGSK-IKEHVR-a2-b2	Fat10	Fat10	41	33	F1806_sailerc_281.08566.08566.5_F1806_sailerc_281.08511.08511.5	0	36.61	0
Fat10:142:x:Fat10:41	13.8396	1.15e-09	0	>=	TKVPVQDQVLLLGSK-LEDGKMMADYGIR-a2-b5	Fat10	Fat10	41	142	F1806_sailerc_287.19111.19111.4_F1806_sailerc_287.19060.19060.4	0.56	30.01	0.025
Fat10:142:x:Fat10:41	13.8396	1.15e-09	0	>=	TKVPVQDQVLLLGSK-LEDGKMMADYGIR-a2-b5	Fat10	Fat10	41	142	F1806_sailerc_214.15785.15785.4_F1806_sailerc_214.15770.15770.4	0.43	29.64	0.019
Fat10:142:x:Fat10:99	14.0708	1.52e-10	0	>=	VVKPSDEELPLFLVESGDEAKR-LEDGKMMADYGIR-a21-b5	Fat10	Fat10	99	142	F1806_sailerc_215.18337.18337.4_F1806_sailerc_215.18267.18267.4	0.5	30.35	0.019
Fat10:115:x:Fat10:99	14.4593	4.04e-12	0	>=	VVKPSDEELPLFLVESGDEAKR-SSSVAQVKAMIETK-a21-b8	Fat10	Fat10	99	115	F1806_sailerc_281.18449.18449.4_F1806_sailerc_281.18376.18376.4	0.25	29.43	0.021
Fat10:121:x:Fat10:33	14.694	2.03e-08	0	>=	AMIETKTGIIPETQIVTCNGK-IKEHVR-a6-b2	Fat10	Fat10	121	33	F1806_sailerc_287.12161.12161.5_F1806_sailerc_287.12106.12106.5	0.31	35.13	0.013
Fat10:121:x:Fat10:33	14.694	2.03e-08	0	>=	AMIETKTGIIPETQIVTCNGK-IKEHVR-a6-b2	Fat10	Fat10	121	33	F1806_sailerc_283.11909.11909.5_F1806_sailerc_283.11921.11921.5	0.36	34.51	0.013
Fat10:121:x:Fat10:33	14.694	2.03e-08	0	>=	AMIETKTGIIPETQIVTCNGK-IKEHVR-a6-b2	Fat10	Fat10	121	33	F1806_sailerc_217.11778.11778.4_F1806_sailerc_217.11715.11715.4	0.13	32.15	0.011
6His-AOS1:206:x:Sumo:37	15.5829	1.07e-06	0	>=	VAKVSQGVEDGPDTK-VIGQDSSEIHFKVK-a3-b12	6His-AOS1	Sumo	206	37	F1806_sailerc_287.10417.10417.4_F1806_sailerc_287.10328.10328.4	0.79	41.02	0
6His-AOS1:206:x:Sumo:37	15.5829	1.07e-06	0	>=	VAKVSQGVEDGPDTK-VIGQDSSEIHFKVK-a3-b12	6His-AOS1	Sumo	206	37	F1806_sailerc_284.10294.10294.3_F1806_sailerc_284.10228.10228.3	0.63	36.82	0
6His-AOS1:206:x:Sumo:37	15.5829	1.07e-06	0	>=	VAKVSQGVEDGPDTK-VIGQDSSEIHFKVK-a3-b12	6His-AOS1	Sumo	206	37	F1806_sailerc_217.10102.10102.4_F1806_sailerc_217.10056.10056.4	0.77	36.66	0
6His-AOS1:206:x:Sumo:37	15.5829	1.07e-06	0	>=	VAKVSQGVEDGPDTKR-VIGQDSSEIHFKVK-a3-b12	6His-AOS1	Sumo	206	37	F1806_sailerc_221.06469.06469.4_F1806_sailerc_221.06418.06418.4	0	34.28	0
6His-AOS1:206:x:Sumo:37	15.5829	1.07e-06	0	>=	VAKVSQGVEDGPDTKR-VIGQDSSEIHFKVK-a3-b12	6His-AOS1	Sumo	206	37	F1806_sailerc_281.07092.07092.4_F1806_sailerc_281.07033.07033.4	0.51	32.17	0
6His-AOS1:206:x:Sumo:37	15.5829	1.07e-06	0	>=	VAKVSQGVEDGPDTKR-VIGQDSSEIHFKVK-a3-b12	6His-AOS1	Sumo	206	37	F1806_sailerc_214.07056.07056.4_F1806_sailerc_214.07048.07048.4	0.5	28	0
Fat10:33:x:Fat10:57	15.9173	7.79e-07	0	>=	VPVQDQVLLLGSKILKPR-IKEHVR-a16-b2	Fat10	Fat10	57	33	F1806_sailerc_281.13045.13045.5_F1806_sailerc_281.12910.12910.5	0	30.94	0.021
Fat10:33:x:Fat10:57	15.9173	7.79e-07	0	>=	VPVQDQVLLLGSKILKPR-IKEHVR-a16-b2	Fat10	Fat10	57	33	F1806_sailerc_214.13303.13303.6_F1806_sailerc_214.13297.13297.6	0	29.93	0.019
Fat10:33:x:Fat10:57	15.9173	7.79e-07	0	>=	VPVQDQVLLLGSKILKPRR-IKEHVR-a16-b2	Fat10	Fat10	57	33	F1806_sailerc_283.20361.20361.5_F1806_sailerc_283.19404.19404.5	0	28.08	0.028
Fat10:142:x:Fat10:30	15.9848	9.46e-09	0	>=	SEEWDLMTFDANPYDSVKK-LEDGKMMADYGIR-a18-b5	Fat10	Fat10	30	142	F1806_sailerc_220.19535.19535.4_F1806_sailerc_220.19497.19497.4	0.75	36.79	0
Fat10:142:x:Fat10:30	15.9848	9.46e-09	0	>=	SEEWDLMTFDANPYDSVKK-LEDGKMMADYGIR-a18-b5	Fat10	Fat10	30	142	F1806_sailerc_215.20346.20346.3_F1806_sailerc_215.20322.20322.3	0.78	35.15	0.011
Fat10:142:x:Fat10:30	15.9848	9.46e-09	0	>=	SEEWDLMTFDANPYDSVKK-LEDGKMMADYGIR-a18-b5	Fat10	Fat10	30	142	F1806_sailerc_281.19596.19596.4_F1806_sailerc_281.19542.19542.4	0.7	33.44	0.013
Fat10:136:x:Fat10:33	16.6361	1.94e-09	0	>=	TGIIPETQIVTCNGKR-IKEHVR-a15-b2	Fat10	Fat10	136	33	F1806_sailerc_282.07227.07227.5_F1806_sailerc_282.07245.07245.5	0	33.03	0.013
Fat10:136:x:Fat10:33	16.6361	1.94e-09	0	>=	TGIIPETQIVTCNGKR-IKEHVR-a15-b2	Fat10	Fat10	136	33	F1806_sailerc_216.08665.08665.5_F1806_sailerc_216.08591.08591.5	0	32.03	0.011
Fat10:136:x:Fat10:33	16.6361	1.94e-09	0	>=	TGIIPETQIVTCNGKR-IKEHVR-a15-b2	Fat10	Fat10	136	33	F1806_sailerc_287.09057.09057.5_F1806_sailerc_287.09036.09036.5	0	31.62	0.013
Sumo:23:x:Sumo:37	17.3677	1.6e-05	0	>=	VIGQDSSEIHFKVK-EGEYIKLK-a12-b6	Sumo	Sumo	37	23	F1806_sailerc_287.12366.12366.3_F1806_sailerc_287.12326.12326.3	0.7	32.79	0.013
Sumo:23:x:Sumo:37	17.3677	1.6e-05	0	>=	VIGQDSSEIHFKVK-EGEYIKLK-a12-b6	Sumo	Sumo	37	23	F1806_sailerc_283.13061.13061.3_F1806_sailerc_283.12043.12043.3	0.87	29.76	0.021
Sumo:23:x:Sumo:37	17.3677	1.6e-05	0	>=	VIGQDSSEIHFKVK-KEGEYIKLK-a12-b7	Sumo	Sumo	37	23	F1806_sailerc_287.10409.10409.3_F1806_sailerc_287.10352.10352.3	0.86	28.77	0.032
Sumo:23:x:Sumo:37	17.3677	1.6e-05	0	>=	VIGQDSSEIHFKVK-EGEYIKLK-a12-b6	Sumo	Sumo	37	23	F1806_sailerc_216.12169.12169.3_F1806_sailerc_216.13343.13343.3	0.83	28.36	0.031
Fat10:136:x:Fat10:142	17.7805	9.39e-10	0	>=	TGIIPETQIVTCNGKR-LEDGKMMADYGIR-a15-b5	Fat10	Fat10	136	142	F1806_sailerc_281.13710.13710.5_F1806_sailerc_281.13612.13612.5	0.71	37.59	0
Fat10:136:x:Fat10:142	17.7805	9.39e-10	0	>=	TGIIPETQIVTCNGKR-LEDGKMMADYGIR-a15-b5	Fat10	Fat10	136	142	F1806_sailerc_287.17049.17049.5_F1806_sailerc_287.17021.17021.5	0.2	35.66	0
Fat10:136:x:Fat10:142	17.7805	9.39e-10	0	>=	TGIIPETQIVTCNGKR-LEDGKMMADYGIR-a15-b5	Fat10	Fat10	136	142	F1806_sailerc_216.17166.17166.5_F1806_sailerc_216.17088.17088.5	0.21	35.43	0.011
Fat10:30:x:Fat10:33	20.3057	5.44e-08	0	>=	SEEWDLMTFDANPYDSVKKIK-K18-K21	Fat10	-	30	33	F1806_sailerc_283.26427.26427.4_F1806_sailerc_283.26426.26426.4	0	33.33	0
Fat10:30:x:Fat10:33	20.3057	5.44e-08	0	>=	SEEWDLMTFDANPYDSVKK-IKEHVR-a18-b2	Fat10	Fat10	30	33	F1806_sailerc_282.13629.13629.4_F1806_sailerc_282.13321.13321.4	0	34.8	0.013
Fat10:30:x:Fat10:33	20.3057	5.44e-08	0	>=	SEEWDLMTFDANPYDSVKK-IKEHVR-a18-b2	Fat10	Fat10	30	33	F1806_sailerc_217.16742.16742.5_F1806_sailerc_217.16719.16719.5	0	34.32	0.011
Fat10:30:x:Fat10:33	20.3057	5.44e-08	0	>=	SEEWDLMTFDANPYDSVKK-IKEHVR-a18-b2	Fat10	Fat10	30	33	F1806_sailerc_221.12890.12890.4_F1806_sailerc_221.12904.12904.4	0	34.11	0.013
Supplementary Data 4. Quantitative XL-MS for AOS1/UBA2 in presence or absence of FAT10 and SUMO-1. Data referring to Supplementary Fig. 8c. Column labels are the same as described in the legend to Supplementary Data 3.
