# Supplementary material for: The ubiquitin-like modifier FAT10 interferes with SUMO activation
Source: Nat Commun. 2019 Oct 1;10:4452. doi: 10.1038/s41467-019-12430-z (PMC6773726; doi:10.1038/s41467-019-12430-z)
Supplement: Supplementary file 8 — Supplementary Data 5 [file 41467_2019_12430_MOESM8_ESM.xlsx]

## Sheet: Tabelle1
Supplementary Table 5: Intra- and inter-protein crosslinks of AOS1/UBA2 and FAT10 in HEPES buffer.
lD-Score > 25
Data analysis was performed on protein sequences including affinity tags. Sequence offset to UniProt sequences 6His-AOS1 + 23 aa, FAT10 -1 aa
Crosslinked peptide	Protein 1	Protein 2	Type	Position 1	Position 2	Raw file	DeltaS	ld-Score	FDR
VAKVSQGVEDGPDTK-AKLDSSETTMVK-a3-b2	6His-AOS1	6His-AOS1	intra-protein xl	206	221	F1907_sailerc_217_matched	0	50.93	0
VAKVSQGVEDGPDTKR-VDQICHKNSIK-a3-b7	6His-AOS1	6His-AOS1	intra-protein xl	206	171	F1907_sailerc_216_matched	0	47.53	0
GSHMASMVEKEEAGGGISEEEAAQYDR-IKEHVR-a10-b2	6His-AOS1	Fat10	inter-protein xl	27	33	F1907_sailerc_216_matched	0	46.07	0
VAKVSQGVEDGPDTK-IKEHVR-a3-b2	6His-AOS1	Fat10	inter-protein xl	206	33	F1907_sailerc_216_matched	0	45.83	0
GSHMASMVEKEEAGGGISEEEAAQYDR-SKAQVAK-a10-b2	6His-AOS1	UBA2	inter-protein xl	27	72	F1907_sailerc_217_matched	0	45.39	0
VAKVSQGVEDGPDTKR-VAKVSQGVEDGPDTK-a3-b3	6His-AOS1	6His-AOS1	intra-protein xl	206	206	F1907_sailerc_217_matched	0	44.58	0
VAKVSQGVEDGPDTK-LWGLEAQKR-a3-b8	6His-AOS1	6His-AOS1	intra-protein xl	206	55	F1907_sailerc_217_matched	0.59	44.41	0
GSHMASMVEKEEAGGGISEEEAAQYDR-LWGLEAQKR-a10-b8	6His-AOS1	6His-AOS1	intra-protein xl	27	55	F1907_sailerc_217_matched	0	44.32	0
VAKVSQGVEDGPDTK-RAKLDSSETTMVK-a3-b3	6His-AOS1	6His-AOS1	intra-protein xl	206	221	F1907_sailerc_216_matched	0.83	43.62	0
VAKVSQGVEDGPDTKR-VAKVSQGVEDGPDTKR-a3-b3	6His-AOS1	6His-AOS1	intra-protein xl	206	206	F1907_sailerc_216_matched	0	42.69	0
VAKVSQGVEDGPDTKR-AKAALKR-a3-b2	6His-AOS1	6His-AOS1	intra-protein xl	206	253	F1907_sailerc_217_matched	0	42.37	0
VAKVSQGVEDGPDTKR-DVIVKVDQICHK-a3-b5	6His-AOS1	6His-AOS1	intra-protein xl	206	164	F1907_sailerc_217_matched	0.19	42.21	0
VAKVSQGVEDGPDTKR-GVTECYECHPKPTQR-a3-b11	6His-AOS1	UBA2	inter-protein xl	206	164	F1907_sailerc_217_matched	0	41.86	0
VLLVGLKGLGAEIAK-AKAALK-a7-b2	6His-AOS1	6His-AOS1	intra-protein xl	68	253	F1907_sailerc_217_matched	0	41.6	0
VVFCPVKEALEVDWSSEK-VSQGVEDGPDTKR-a7-b12	6His-AOS1	6His-AOS1	intra-protein xl	240	218	F1907_sailerc_217_matched	0.54	41.38	0
SEEWDLMTFDANPYDSVKK-VLLVGLKGLGAEIAK-a18-b7	Fat10	6His-AOS1	inter-protein xl	30	68	F1907_sailerc_217_matched	0	41.16	0
VVFCPVKEALEVDWSSEK-AKLDSSETTMVK-a7-b2	6His-AOS1	6His-AOS1	intra-protein xl	240	221	F1907_sailerc_216_matched	0.31	41.15	0
VAKVSQGVEDGPDTKR-KVVFCPVK-a3-b1	6His-AOS1	6His-AOS1	intra-protein xl	206	233	F1907_sailerc_216_matched	0	40.63	0
SSSVAQVKAMIETK-LEDGKMMADYGIR-a8-b5	Fat10	Fat10	intra-protein xl	115	142	F1907_sailerc_216_matched	0	39.99	0
VLLVGLKGLGAEIAK-KVVFCPVK-a7-b1	6His-AOS1	6His-AOS1	intra-protein xl	68	233	F1907_sailerc_217_matched	0.9	39.9	0
VAKVSQGVEDGPDTK-VSQGVEDGPDTKR-a3-b12	6His-AOS1	6His-AOS1	intra-protein xl	206	218	F1907_sailerc_216_matched	0.22	39.78	0
LNVHKVTVLTLQDK-KLSEFGIR-a5-b1	UBA2	UBA2	intra-protein xl	458	505	F1907_sailerc_216_matched	0	39.73	0
VAKVSQGVEDGPDTK-AKAALKR-a3-b2	6His-AOS1	6His-AOS1	intra-protein xl	206	253	F1907_sailerc_217_matched	0.21	39.43	0
TTSDYFLLQVLLKFR-AKAALKR-a13-b6	6His-AOS1	6His-AOS1	intra-protein xl	271	257	F1907_sailerc_217_matched	0.39	39.22	0
VAKVSQGVEDGPDTKR-KIKEHVR-a3-b3	6His-AOS1	Fat10	inter-protein xl	206	33	F1907_sailerc_219_matched	0.22	39.06	0
AKLDSSETTMVK-AKLDSSETTMVK-a2-b2	6His-AOS1	6His-AOS1	intra-protein xl	221	221	F1907_sailerc_217_matched	0.31	38.92	0
VAKVSQGVEDGPDTKR-IKEHVR-a3-b2	6His-AOS1	Fat10	inter-protein xl	206	33	F1907_sailerc_216_matched	0	38.71	0
GLGAEIAKNLILAGVK-KVVFCPVK-a8-b1	6His-AOS1	6His-AOS1	intra-protein xl	76	233	F1907_sailerc_216_matched	0.34	38.67	0
VDQICHKNSIK-VDQICHKNSIK-a7-b7	6His-AOS1	6His-AOS1	intra-protein xl	171	171	F1907_sailerc_218_matched	0.69	38.57	0
VSQGVEDGPDTKR-LWGLEAQKR-a12-b8	6His-AOS1	6His-AOS1	intra-protein xl	218	55	F1907_sailerc_219_matched	0.21	38.3	0
VLLVGLKGLGAEIAK-AKAALKR-a7-b2	6His-AOS1	6His-AOS1	intra-protein xl	68	253	F1907_sailerc_217_matched	0.51	38.03	0
VAKVSQGVEDGPDTK-EALEVDWSSEKAK-a3-b11	6His-AOS1	6His-AOS1	intra-protein xl	206	251	F1907_sailerc_216_matched	0.64	38.01	0
SSSVAQVKAMIETK-SLSSYGIDKEK-a8-b9	Fat10	Fat10	intra-protein xl	115	69	F1907_sailerc_216_matched	0.48	37.89	0
VLLVGLKGLGAEIAK-LWGLEAQKR-a7-b8	6His-AOS1	6His-AOS1	intra-protein xl	68	55	F1907_sailerc_216_matched	0	37.84	0
VAKVSQGVEDGPDTK-LDSSETTMVKK-a3-b10	6His-AOS1	6His-AOS1	intra-protein xl	206	231	F1907_sailerc_216_matched	0.77	37.84	0
SSSVAQVKAMIETK-LWGLEAQKR-a8-b8	Fat10	6His-AOS1	inter-protein xl	115	55	F1907_sailerc_216_matched	0.67	37.84	0
AKLDSSETTMVKK-AKAALKR-a12-b2	6His-AOS1	6His-AOS1	intra-protein xl	231	253	F1907_sailerc_217_matched	0.43	37.74	0
VAKVSQGVEDGPDTKR-VSQGVEDGPDTKR-a3-b12	6His-AOS1	6His-AOS1	intra-protein xl	206	218	F1907_sailerc_216_matched	0	37.62	0
GLGAEIAKNLILAGVK-LWGLEAQKR-a8-b8	6His-AOS1	6His-AOS1	intra-protein xl	76	55	F1907_sailerc_217_matched	0	37.59	0
AKLDSSETTMVKK-VSQGVEDGPDTKR-a12-b12	6His-AOS1	6His-AOS1	intra-protein xl	231	218	F1907_sailerc_216_matched	0	37.5	0
VAKVSQGVEDGPDTK-KVVFCPVK-a3-b1	6His-AOS1	6His-AOS1	intra-protein xl	206	233	F1907_sailerc_216_matched	0.78	37.49	0
TKVAKVSQGVEDGPDTK-RAKLDSSETTMVK-a5-b3	6His-AOS1	6His-AOS1	intra-protein xl	206	221	F1907_sailerc_217_matched	0.71	37.34	0
MHIFSMNMKSR-LWGLEAQKR-a9-b8	UBA2	6His-AOS1	inter-protein xl	371	55	F1907_sailerc_218_matched	0.8	37.31	0
VAKVSQGVEDGPDTK-VDQICHKNSIK-a3-b7	6His-AOS1	6His-AOS1	intra-protein xl	206	171	F1907_sailerc_216_matched	0.36	37.24	0
TKVPVQDQVLLLGSK-IKEHVR-a2-b2	Fat10	Fat10	intra-protein xl	41	33	F1907_sailerc_217_matched	0.23	37.15	0
VAKVSQGVEDGPDTKR-SKAQVAK-a3-b2	6His-AOS1	UBA2	inter-protein xl	206	72	F1907_sailerc_217_matched	0	37.09	0
VVFCPVKEALEVDWSSEK-KVVFCPVK-a7-b1	6His-AOS1	6His-AOS1	intra-protein xl	240	233	F1907_sailerc_216_matched	0.35	37.02	0
SSSVAQVKAMIETK-IKEHVR-a8-b2	Fat10	Fat10	intra-protein xl	115	33	F1907_sailerc_219_matched	0	36.77	0
VDQICHKNSIK-AKAALKR-a7-b2	6His-AOS1	6His-AOS1	intra-protein xl	171	253	F1907_sailerc_218_matched	0.22	36.77	0
RAKLDSSETTMVK-VSQGVEDGPDTKR-a3-b12	6His-AOS1	6His-AOS1	intra-protein xl	221	218	F1907_sailerc_217_matched	0.69	36.64	0
AKLDSSETTMVK-LWGLEAQKR-a2-b8	6His-AOS1	6His-AOS1	intra-protein xl	221	55	F1907_sailerc_216_matched	0	36.62	0
TIFLNKQPNPR-ILSGKIDQCR-a6-b5	UBA2	UBA2	intra-protein xl	420	409	F1907_sailerc_218_matched	0.09	36.52	0
VAKVSQGVEDGPDTKR-LDSSETTMVKK-a3-b10	6His-AOS1	6His-AOS1	intra-protein xl	206	231	F1907_sailerc_216_matched	0	36.04	0
VSQGVEDGPDTKR-LDSSETTMVKKK-a12-b11	6His-AOS1	6His-AOS1	intra-protein xl	218	232	F1907_sailerc_217_matched	0	35.98	0
KKVVFCPVK-AKAALK-a1-b2	6His-AOS1	6His-AOS1	intra-protein xl	232	253	F1907_sailerc_218_matched	0.62	35.95	0
GLGAEIAKNLILAGVK-VLLVGLKGLGAEIAK-a8-b7	6His-AOS1	6His-AOS1	intra-protein xl	76	68	F1907_sailerc_217_matched	0.61	35.84	0
VAKVSQGVEDGPDTK-VGPKQAEDAAK-a3-b4	6His-AOS1	UBA2	inter-protein xl	206	557	F1907_sailerc_217_matched	0.87	35.8	0
VSQGVEDGPDTKR-VGPKQAEDAAK-a12-b4	6His-AOS1	UBA2	inter-protein xl	218	557	F1907_sailerc_217_matched	0.8	35.78	0
VAKVSQGVEDGPDTKR-LEDGKMMADYGIR-a3-b5	6His-AOS1	Fat10	inter-protein xl	206	142	F1907_sailerc_216_matched	0.61	35.37	0
DVIVKVDQICHK-LWGLEAQKR-a5-b8	6His-AOS1	6His-AOS1	intra-protein xl	164	55	F1907_sailerc_219_matched	0	35.17	0
VSQGVEDGPDTKR-AKLDSSETTMVK-a12-b2	6His-AOS1	6His-AOS1	intra-protein xl	218	221	F1907_sailerc_217_matched	0.17	35.07	0
AKLDSSETTMVKK-AKAALK-a12-b2	6His-AOS1	6His-AOS1	intra-protein xl	231	253	F1907_sailerc_216_matched	0.29	35.05	0
VSQGVEDGPDTKR-IKEHVR-a12-b2	6His-AOS1	Fat10	inter-protein xl	218	33	F1907_sailerc_218_matched	0.25	34.93	0
TKVPVQDQVLLLGSKILKPR-QFLFQKK-a18-b6	Fat10	UBA2	inter-protein xl	57	65	F1907_sailerc_217_matched	0	34.8	0
VLLVGLKGLGAEIAK-IKEHVR-a7-b2	6His-AOS1	Fat10	inter-protein xl	68	33	F1907_sailerc_217_matched	0	34.76	0
MHIFSMNMKSR-SKAQVAK-a9-b2	UBA2	UBA2	intra-protein xl	371	72	F1907_sailerc_219_matched	0	34.75	0
VAKVSQGVEDGPDTK-AKLDSSETTMVKK-a3-b12	6His-AOS1	6His-AOS1	intra-protein xl	206	231	F1907_sailerc_216_matched	0.46	34.71	0
AKLDSSETTMVK-IKEHVR-a2-b2	6His-AOS1	Fat10	inter-protein xl	221	33	F1907_sailerc_219_matched	0	34.51	0
VLLVGLKGLGAEIAK-VDQICHKNSIK-a7-b7	6His-AOS1	6His-AOS1	intra-protein xl	68	171	F1907_sailerc_217_matched	0.9	34.37	0.008
STGYDPVKLFTK-ASNEDGDIKR-a8-b9	UBA2	UBA2	intra-protein xl	253	236	F1907_sailerc_218_matched	0.47	34.28	0.008
SSSVAQVKAMIETK-VSQGVEDGPDTKR-a8-b12	Fat10	6His-AOS1	inter-protein xl	115	218	F1907_sailerc_217_matched	0.49	34.25	0
VAKVSQGVEDGPDTKR-EALEVDWSSEKAK-a3-b11	6His-AOS1	6His-AOS1	intra-protein xl	206	251	F1907_sailerc_217_matched	0	34.21	0.008
AKLDSSETTMVK-AKAALKR-a2-b2	6His-AOS1	6His-AOS1	intra-protein xl	221	253	F1907_sailerc_217_matched	0.19	34.18	0.008
VDQICHKNSIK-AKAALK-a7-b2	6His-AOS1	6His-AOS1	intra-protein xl	171	253	F1907_sailerc_218_matched	0.68	33.95	0.008
KVVFCPVK-AKAALK-a1-b2	6His-AOS1	6His-AOS1	intra-protein xl	233	253	F1907_sailerc_219_matched	0.6	33.72	0.008
AKLDSSETTMVK-KVVFCPVK-a2-b1	6His-AOS1	6His-AOS1	intra-protein xl	221	233	F1907_sailerc_219_matched	0.72	33.69	0.008
AKLDSSETTMVK-AKAALK-a2-b2	6His-AOS1	6His-AOS1	intra-protein xl	221	253	F1907_sailerc_218_matched	0	33.67	0.008
KGVTECYECHPKPTQR-ILSGKIDQCR-a1-b5	UBA2	UBA2	intra-protein xl	153	409	F1907_sailerc_216_matched	0	33.51	0.008
AKLDSSETTMVK-MHIFSMNMKSR-a2-b9	6His-AOS1	UBA2	inter-protein xl	221	371	F1907_sailerc_216_matched	0.32	33.5	0
KGVTECYECHPKPTQR-VSQGVEDGPDTKR-a12-b12	UBA2	6His-AOS1	inter-protein xl	164	218	F1907_sailerc_217_matched	0	33.35	0
VSQGVEDGPDTKR-DVIVKVDQICHK-a12-b5	6His-AOS1	6His-AOS1	intra-protein xl	218	164	F1907_sailerc_216_matched	0	33.32	0.008
VSQGVEDGPDTKR-ASNEDGDIKR-a12-b9	6His-AOS1	UBA2	inter-protein xl	218	236	F1907_sailerc_219_matched	0.61	33.12	0
NLILAGVKGLTMLDHEQVTPEDPGAQFLIR-LWGLEAQKR-a8-b8	6His-AOS1	6His-AOS1	intra-protein xl	84	55	F1907_sailerc_217_matched	0.25	33.12	0.008
VAKVSQGVEDGPDTKR-AKLDSSETTMVKK-a3-b12	6His-AOS1	6His-AOS1	intra-protein xl	206	231	F1907_sailerc_216_matched	0.42	33.06	0.008
VDQICHKNSIK-IKEHVR-a7-b2	6His-AOS1	Fat10	inter-protein xl	171	33	F1907_sailerc_219_matched	0.49	33.04	0
LDSSETTMVKK-VDQICHKNSIK-a10-b7	6His-AOS1	6His-AOS1	intra-protein xl	231	171	F1907_sailerc_217_matched	0.57	33.01	0.008
TIFLNKQPNPR-LWGLEAQKR-a6-b8	UBA2	6His-AOS1	inter-protein xl	420	55	F1907_sailerc_218_matched	0	32.98	0
LEDGKMMADYGIR-IKEHVR-a5-b2	Fat10	Fat10	intra-protein xl	142	33	F1907_sailerc_219_matched	0	32.98	0.008
GVTECYECHPKPTQR-AKLDSSETTMVK-a11-b2	UBA2	6His-AOS1	inter-protein xl	164	221	F1907_sailerc_216_matched	0	32.95	0
SLSSYGIDKEK-AKAALKR-a9-b2	Fat10	6His-AOS1	inter-protein xl	69	253	F1907_sailerc_219_matched	0.42	32.92	0
VSQGVEDGPDTKR-AKAALKR-a12-b2	6His-AOS1	6His-AOS1	intra-protein xl	218	253	F1907_sailerc_217_matched	0	32.86	0.008
VVKPSDEELPLFLVESGDEAKR-IKEHVR-a3-b2	Fat10	Fat10	intra-protein xl	81	33	F1907_sailerc_217_matched	0.34	32.86	0.008
RLEDGKMMADYGIR-SSSVAQVKAMIETK-a6-b8	Fat10	Fat10	intra-protein xl	142	115	F1907_sailerc_216_matched	0.91	32.83	0.008
GVTECYECHPKPTQR-VGPKQAEDAAK-a11-b4	UBA2	UBA2	intra-protein xl	164	557	F1907_sailerc_217_matched	0.58	32.73	0.008
VAKVSQGVEDGPDTKR-VGPKQAEDAAK-a3-b4	6His-AOS1	UBA2	inter-protein xl	206	557	F1907_sailerc_217_matched	0.61	32.58	0
DPPHNNFFFFDGMKGNGIVECLGPK-ILSGKIDQCR-a14-b5	6His-AOS1	UBA2	inter-protein xl	358	409	F1907_sailerc_217_matched	0	32.57	0
STGYDPVKLFTK-LFKDDIR-a8-b3	UBA2	UBA2	intra-protein xl	253	260	F1907_sailerc_218_matched	0.63	32.51	0.008
VSQGVEDGPDTKR-KVVFCPVK-a12-b1	6His-AOS1	6His-AOS1	intra-protein xl	218	233	F1907_sailerc_216_matched	0	32.46	0.008
AMIETKTGIIPETQIVTCNGK-IKEHVR-a6-b2	Fat10	Fat10	intra-protein xl	121	33	F1907_sailerc_216_matched	0.17	32.43	0.008
VSQGVEDGPDTKR-LDSSETTMVKK-a12-b10	6His-AOS1	6His-AOS1	intra-protein xl	218	231	F1907_sailerc_218_matched	0.74	32.41	0.008
VVFCPVKEALEVDWSSEK-LWGLEAQKR-a7-b8	6His-AOS1	6His-AOS1	intra-protein xl	240	55	F1907_sailerc_217_matched	0.79	32.31	0.008
GDGAELIWDKDDPSAMDFVTSAANLR-SKAQVAK-a10-b2	UBA2	UBA2	intra-protein xl	346	72	F1907_sailerc_216_matched	0.19	32.28	0.008
EWAKSTGYDPVK-ASNEDGDIKR-a4-b9	UBA2	UBA2	intra-protein xl	245	236	F1907_sailerc_218_matched	0.58	32.16	0.008
AKLDSSETTMVKK-LWGLEAQKR-a12-b8	6His-AOS1	6His-AOS1	intra-protein xl	231	55	F1907_sailerc_218_matched	0	32.05	0.008
VAKVSQGVEDGPDTKR-SLSSYGIDKEK-a3-b9	6His-AOS1	Fat10	inter-protein xl	206	69	F1907_sailerc_216_matched	0.18	32.05	0
VDQICHKNSIK-LWGLEAQKR-a7-b8	6His-AOS1	6His-AOS1	intra-protein xl	171	55	F1907_sailerc_218_matched	0.25	32.03	0.008
TGIIPETQIVTCNGKR-IKEHVR-a15-b2	Fat10	Fat10	intra-protein xl	136	33	F1907_sailerc_219_matched	0	32	0.008
VLLVGLKGLGAEIAK-SLSSYGIDKEK-a7-b9	6His-AOS1	Fat10	inter-protein xl	68	69	F1907_sailerc_216_matched	0	32	0
VSQGVEDGPDTKR-SKAQVAK-a12-b2	6His-AOS1	UBA2	inter-protein xl	218	72	F1907_sailerc_219_matched	0	31.92	0
SEEWDLMTFDANPYDSVKK-IKEHVR-a18-b2	Fat10	Fat10	intra-protein xl	30	33	F1907_sailerc_219_matched	0	31.79	0.008
VSQGVEDGPDTKR-AKAALK-a12-b2	6His-AOS1	6His-AOS1	intra-protein xl	218	253	F1907_sailerc_218_matched	0	31.68	0.008
VDQICHKNSIK-KVVFCPVK-a7-b1	6His-AOS1	6His-AOS1	intra-protein xl	171	233	F1907_sailerc_219_matched	0.57	31.65	0.008
KGVTECYECHPKPTQR-VAKVSQGVEDGPDTKR-a1-b3	UBA2	6His-AOS1	inter-protein xl	153	206	F1907_sailerc_217_matched	0	31.55	0
VAKVSQGVEDGPDTKR-RSLSSYGIDKEK-a3-b10	6His-AOS1	Fat10	inter-protein xl	206	69	F1907_sailerc_216_matched	0	31.49	0
SEEWDLMTFDANPYDSVKK-LWGLEAQKR-a18-b8	Fat10	6His-AOS1	inter-protein xl	30	55	F1907_sailerc_216_matched	0	31.41	0
GVTECYECHPKPTQR-TIFLNKQPNPR-a11-b6	UBA2	UBA2	intra-protein xl	164	420	F1907_sailerc_219_matched	0.3	31.25	0.008
KVVFCPVK-AKAALKR-a1-b2	6His-AOS1	6His-AOS1	intra-protein xl	233	253	F1907_sailerc_219_matched	0	31.14	0.008
SSSVAQVKAMIETK-KIKEHVR-a8-b3	Fat10	Fat10	intra-protein xl	115	33	F1907_sailerc_219_matched	0	31.11	0.008
DQQVLDVKSYAR-LFSKSIETLR-a8-b4	UBA2	UBA2	intra-protein xl	316	324	F1907_sailerc_219_matched	0.73	31.1	0.008
VPVQDQVLLLGSKILKPR-IKEHVR-a13-b2	Fat10	Fat10	intra-protein xl	54	33	F1907_sailerc_216_matched	0	31.05	0.008
LDSSETTMVKK-LWGLEAQKR-a10-b8	6His-AOS1	6His-AOS1	intra-protein xl	231	55	F1907_sailerc_218_matched	0	31.03	0.008
KVVFCPVKEALEVDWSSEK-LDSSETTMVKK-a8-b10	6His-AOS1	6His-AOS1	intra-protein xl	240	231	F1907_sailerc_217_matched	0.9	31.02	0.008
DQQVLDVKSYAR-LFKDDIR-a8-b3	UBA2	UBA2	intra-protein xl	316	260	F1907_sailerc_219_matched	0.39	30.97	0.008
VVKPSDEELPLFLVESGDEAKR-LWGLEAQKR-a21-b8	Fat10	6His-AOS1	inter-protein xl	99	55	F1907_sailerc_217_matched	0.22	30.97	0
VAKVSQGVEDGPDTK-AKAALKR-a3-b6	6His-AOS1	6His-AOS1	intra-protein xl	206	257	F1907_sailerc_217_matched	0	30.92	0.008
EALEVDWSSEKAK-VSQGVEDGPDTKR-a11-b12	6His-AOS1	6His-AOS1	intra-protein xl	251	218	F1907_sailerc_218_matched	0	30.91	0.008
VAKVSQGVEDGPDTKR-TIFLNKQPNPR-a3-b6	6His-AOS1	UBA2	inter-protein xl	206	420	F1907_sailerc_216_matched	0.17	30.89	0
TKVPVQDQVLLLGSK-KIKEHVR-a2-b3	Fat10	Fat10	intra-protein xl	41	33	F1907_sailerc_217_matched	0	30.88	0.008
LDSSETTMVKK-AKAALKR-a10-b2	6His-AOS1	6His-AOS1	intra-protein xl	231	253	F1907_sailerc_217_matched	0	30.88	0.008
SEEWDLMTFDANPYDSVKK-LEDGKMMADYGIR-a18-b5	Fat10	Fat10	intra-protein xl	30	142	F1907_sailerc_218_matched	0	30.88	0.008
KKVVFCPVK-AKAALKR-a2-b6	6His-AOS1	6His-AOS1	intra-protein xl	233	257	F1907_sailerc_219_matched	0	30.87	0.008
KGVTECYECHPKPTQR-AKAALK-a1-b2	UBA2	6His-AOS1	inter-protein xl	153	253	F1907_sailerc_217_matched	0	30.87	0
KLDEKENLSAK-VGPKQAEDAAK-a1-b4	UBA2	UBA2	intra-protein xl	613	557	F1907_sailerc_216_matched	0.93	30.81	0.008
VAKVSQGVEDGPDTK-AKAALK-a3-b2	6His-AOS1	6His-AOS1	intra-protein xl	206	253	F1907_sailerc_216_matched	0	30.67	0.008
VSQGVEDGPDTKR-VDQICHKNSIK-a12-b7	6His-AOS1	6His-AOS1	intra-protein xl	218	171	F1907_sailerc_217_matched	0.89	30.65	0.008
ASNEDGDIKR-LFKDDIR-a9-b3	UBA2	UBA2	intra-protein xl	236	260	F1907_sailerc_219_matched	0	30.64	0.008
LEDGKMMADYGIR-LWGLEAQKR-a5-b8	Fat10	6His-AOS1	inter-protein xl	142	55	F1907_sailerc_219_matched	0	30.61	0
AKLDSSETTMVKK-KVVFCPVK-a12-b1	6His-AOS1	6His-AOS1	intra-protein xl	231	233	F1907_sailerc_219_matched	0.67	30.6	0.008
AKLDSSETTMVKK-IKEHVR-a12-b2	6His-AOS1	Fat10	inter-protein xl	231	33	F1907_sailerc_218_matched	0.51	30.52	0
GVTECYECHPKPTQR-VSQGVEDGPDTKR-a11-b12	UBA2	6His-AOS1	inter-protein xl	164	218	F1907_sailerc_217_matched	0	30.43	0
LDSSETTMVKK-AKAALK-a10-b2	6His-AOS1	6His-AOS1	intra-protein xl	231	253	F1907_sailerc_218_matched	0	30.32	0.008
LEDGKMMADYGIR-VDQICHKNSIK-a5-b7	Fat10	6His-AOS1	inter-protein xl	142	171	F1907_sailerc_216_matched	0.15	30.3	0
KGVTECYECHPKPTQR-VGPKQAEDAAK-a1-b4	UBA2	UBA2	intra-protein xl	153	557	F1907_sailerc_216_matched	0	30.23	0.008
VAKVSQGVEDGPDTKR-AKAALKR-a3-b6	6His-AOS1	6His-AOS1	intra-protein xl	206	257	F1907_sailerc_217_matched	0.33	30.05	0.008
TTSDYFLLQVLLKFR-IKEHVR-a13-b2	6His-AOS1	Fat10	inter-protein xl	271	33	F1907_sailerc_218_matched	0.19	30.02	0
GVTECYECHPKPTQR-SKAQVAK-a11-b2	UBA2	UBA2	intra-protein xl	164	72	F1907_sailerc_217_matched	0	29.9	0.008
LEDGKMMADYGIR-ILKPRR-a5-b3	Fat10	Fat10	intra-protein xl	142	57	F1907_sailerc_219_matched	0.4	29.86	0.008
LDSSETTMVKK-KVVFCPVK-a10-b1	6His-AOS1	6His-AOS1	intra-protein xl	231	233	F1907_sailerc_217_matched	0	29.74	0.008
TGIIPETQIVTCNGKR-KIKEHVR-a15-b1	Fat10	Fat10	intra-protein xl	136	31	F1907_sailerc_219_matched	0	29.63	0.008
AKLDSSETTMVK-TIFLNKQPNPR-a2-b6	6His-AOS1	UBA2	inter-protein xl	221	420	F1907_sailerc_216_matched	0	29.61	0
KGVTECYECHPKPTQR-SKAQVAK-a1-b2	UBA2	UBA2	intra-protein xl	153	72	F1907_sailerc_218_matched	0	29.54	0.008
LFTKLFKDDIR-ASNEDGDIKR-a4-b9	UBA2	UBA2	intra-protein xl	257	236	F1907_sailerc_219_matched	0.65	29.54	0.008
VSQGVEDGPDTKR-SLSSYGIDKEK-a12-b9	6His-AOS1	Fat10	inter-protein xl	218	69	F1907_sailerc_216_matched	0	29.52	0
AKLDSSETTMVK-VDQICHKNSIK-a2-b7	6His-AOS1	6His-AOS1	intra-protein xl	221	171	F1907_sailerc_216_matched	0	29.45	0.008
VVKPSDEELPLFLVESGDEAK-IKEHVR-a3-b2	Fat10	Fat10	intra-protein xl	81	33	F1907_sailerc_216_matched	0.47	29.39	0.008
LFTKLFKDDIR-ASNEDGDIKR-a7-b9	UBA2	UBA2	intra-protein xl	260	236	F1907_sailerc_218_matched	0	29.35	0.008
VHLAEKGDGAELIWDKDDPSAMDFVTSAANLR-SKAQVAK-a16-b2	UBA2	UBA2	intra-protein xl	346	72	F1907_sailerc_217_matched	0	29.2	0.008
AKLDSSETTMVKK-LDSSETTMVKK-a12-b10	6His-AOS1	6His-AOS1	intra-protein xl	231	231	F1907_sailerc_216_matched	0.74	29.14	0.008
VAKVSQGVEDGPDTKR-AKLDSSETTMVK-a3-b2	6His-AOS1	6His-AOS1	intra-protein xl	206	221	F1907_sailerc_219_matched	0.29	29.05	0.008
TTSDYFLLQVLLKFR-AKAALK-a13-b2	6His-AOS1	6His-AOS1	intra-protein xl	271	253	F1907_sailerc_217_matched	0.28	29.05	0.008
EKTIHLTLK-IKEHVR-a2-b2	Fat10	Fat10	intra-protein xl	71	33	F1907_sailerc_219_matched	0.66	29.02	0.008
EALEVDWSSEKAK-IKEHVR-a11-b2	6His-AOS1	Fat10	inter-protein xl	251	33	F1907_sailerc_219_matched	0.46	28.96	0
VSQGVEDGPDTKR-KIKEHVR-a12-b3	6His-AOS1	Fat10	inter-protein xl	218	33	F1907_sailerc_219_matched	0	28.92	0
KGVTECYECHPKPTQR-AKLDSSETTMVK-a12-b2	UBA2	6His-AOS1	inter-protein xl	164	221	F1907_sailerc_216_matched	0.42	28.89	0
QFLFQKK-SKAQVAK-a6-b2	UBA2	UBA2	intra-protein xl	65	72	F1907_sailerc_218_matched	0	28.87	0.008
TGIIPETQIVTCNGKR-LEDGKMMADYGIR-a15-b5	Fat10	Fat10	intra-protein xl	136	142	F1907_sailerc_217_matched	0	28.81	0.008
KVVFCPVK-KVVFCPVK-a1-b1	6His-AOS1	6His-AOS1	intra-protein xl	233	233	F1907_sailerc_218_matched	0	28.74	0.008
SSSVAQVKAMIETK-KIKEHVR-a8-b1	Fat10	Fat10	intra-protein xl	115	31	F1907_sailerc_218_matched	0.74	28.68	0.008
KGVTECYECHPKPTQR-AKLDSSETTMVKK-a1-b12	UBA2	6His-AOS1	inter-protein xl	153	231	F1907_sailerc_216_matched	0	28.57	0
VPVQDQVLLLGSKILKPR-SSSVAQVKAMIETK-a16-b8	Fat10	Fat10	intra-protein xl	57	115	F1907_sailerc_217_matched	0	28.56	0.008
KLDEKENLSAK-VGPKQAEDAAK-a5-b4	UBA2	UBA2	intra-protein xl	617	557	F1907_sailerc_216_matched	0.68	28.56	0.008
TKVPVQDQVLLLGSK-LEDGKMMADYGIR-a2-b5	Fat10	Fat10	intra-protein xl	41	142	F1907_sailerc_217_matched	0.11	28.53	0.008
AKLDSSETTMVK-SKAQVAK-a2-b2	6His-AOS1	UBA2	inter-protein xl	221	72	F1907_sailerc_219_matched	0.35	28.37	0
LDSSETTMVKK-IKEHVR-a10-b2	6His-AOS1	Fat10	inter-protein xl	231	33	F1907_sailerc_218_matched	0	28.33	0
ASNEDGDIKR-SKAQVAK-a9-b2	UBA2	UBA2	intra-protein xl	236	72	F1907_sailerc_219_matched	0.49	28.31	0.013
VDQICHKNSIK-KKVVFCPVK-a7-b2	6His-AOS1	6His-AOS1	intra-protein xl	171	233	F1907_sailerc_218_matched	0.67	28.24	0.013
AMIETKTGIIPETQIVTCNGK-KIKEHVR-a6-b3	Fat10	Fat10	intra-protein xl	121	33	F1907_sailerc_217_matched	0.21	28.19	0.013
LEDGKMMADYGIR-VSQGVEDGPDTKR-a5-b12	Fat10	6His-AOS1	inter-protein xl	142	218	F1907_sailerc_216_matched	0.76	28.15	0
DVIVKVDQICHK-LDSSETTMVKK-a5-b10	6His-AOS1	6His-AOS1	intra-protein xl	164	231	F1907_sailerc_216_matched	0.51	28.15	0.013
TKVAKVSQGVEDGPDTK-ILKPRR-a2-b3	6His-AOS1	Fat10	inter-protein xl	203	57	F1907_sailerc_217_matched	0	28.14	0
KKVVFCPVK-AKAALKR-a2-b2	6His-AOS1	6His-AOS1	intra-protein xl	233	253	F1907_sailerc_218_matched	0.36	28	0.013
VSQGVEDGPDTKR-KKVVFCPVK-a12-b1	6His-AOS1	6His-AOS1	intra-protein xl	218	232	F1907_sailerc_217_matched	0.82	27.83	0.013
LWGLEAQKR-AKAALK-a8-b2	6His-AOS1	6His-AOS1	intra-protein xl	55	253	F1907_sailerc_218_matched	0.94	27.78	0.013
SEEWDLMTFDANPYDSVKK-RLEDGKMMADYGIR-a18-b6	Fat10	Fat10	intra-protein xl	30	142	F1907_sailerc_216_matched	0	27.76	0.013
VPVQDQVLLLGSKILKPR-QFLFQKK-a16-b6	Fat10	UBA2	inter-protein xl	57	65	F1907_sailerc_216_matched	0	27.75	0
VAKVSQGVEDGPDTKR-MHIFSMNMKSR-a3-b9	6His-AOS1	UBA2	inter-protein xl	206	371	F1907_sailerc_217_matched	0.75	27.73	0
SEEWDLMTFDANPYDSVKK-KVVFCPVK-a18-b1	Fat10	6His-AOS1	inter-protein xl	30	233	F1907_sailerc_216_matched	0	27.69	0
VDQICHKNSIK-SKAQVAK-a7-b2	6His-AOS1	UBA2	inter-protein xl	171	72	F1907_sailerc_219_matched	0.91	27.65	0
VAKVSQGVEDGPDTKR-LWGLEAQKR-a3-b8	6His-AOS1	6His-AOS1	intra-protein xl	206	55	F1907_sailerc_218_matched	0.69	27.6	0.013
VSQGVEDGPDTKR-AKAALKR-a12-b6	6His-AOS1	6His-AOS1	intra-protein xl	218	257	F1907_sailerc_219_matched	0	27.52	0.013
YCFSEMAPVCAVVGGILAQEIVKALSQR-LWGLEAQKR-a23-b8	6His-AOS1	6His-AOS1	intra-protein xl	339	55	F1907_sailerc_217_matched	0.11	27.39	0.013
SSSVAQVKAMIETK-ILKPRR-a8-b3	Fat10	Fat10	intra-protein xl	115	57	F1907_sailerc_219_matched	0	27.32	0.013
VAKVSQGVEDGPDTK-SKAQVAK-a3-b2	6His-AOS1	UBA2	inter-protein xl	206	72	F1907_sailerc_217_matched	0	27.24	0
EALEVDWSSEKAK-VDQICHKNSIK-a11-b7	6His-AOS1	6His-AOS1	intra-protein xl	251	171	F1907_sailerc_216_matched	0	27.24	0.013
VAKVSQGVEDGPDTKR-KKVVFCPVK-a3-b2	6His-AOS1	6His-AOS1	intra-protein xl	206	233	F1907_sailerc_216_matched	0.83	27.22	0.013
AKLDSSETTMVKK-AKLDSSETTMVKK-a12-b12	6His-AOS1	6His-AOS1	intra-protein xl	231	231	F1907_sailerc_216_matched	0.32	26.99	0.013
SEEWDLMTFDANPYDSVKK-SSSVAQVKAMIETK-a18-b8	Fat10	Fat10	intra-protein xl	30	115	F1907_sailerc_217_matched	0	26.98	0.013
VSQGVEDGPDTKR-LDSSETTMVKKK-a12-b10	6His-AOS1	6His-AOS1	intra-protein xl	218	231	F1907_sailerc_216_matched	0.79	26.97	0.013
SLSSYGIDKEK-IKEHVR-a9-b2	Fat10	Fat10	intra-protein xl	69	33	F1907_sailerc_219_matched	0	26.96	0.013
SEEWDLMTFDANPYDSVKK-TGIIPETQIVTCNGKR-a18-b15	Fat10	Fat10	intra-protein xl	30	136	F1907_sailerc_216_matched	0	26.77	0.013
VVKPSDEELPLFLVESGDEAKR-KIKEHVR-a3-b3	Fat10	Fat10	intra-protein xl	81	33	F1907_sailerc_216_matched	0.17	26.64	0.013
RAKLDSSETTMVK-KKVVFCPVK-a3-b2	6His-AOS1	6His-AOS1	intra-protein xl	221	233	F1907_sailerc_216_matched	0.89	26.64	0.013
ASNEDGDIKR-LFTKLFK-a9-b4	UBA2	UBA2	intra-protein xl	236	257	F1907_sailerc_219_matched	0.92	26.6	0.013
VLLVGLKGLGAEIAK-VSQGVEDGPDTKR-a7-b12	6His-AOS1	6His-AOS1	intra-protein xl	68	218	F1907_sailerc_217_matched	0	26.49	0.013
GLGAEIAKNLILAGVK-IKEHVR-a8-b2	6His-AOS1	Fat10	inter-protein xl	76	33	F1907_sailerc_216_matched	0.29	26.48	0
VVKPSDEELPLFLVESGDEAKR-KIKEHVR-a21-b1	Fat10	Fat10	intra-protein xl	99	31	F1907_sailerc_217_matched	0.43	26.45	0.013
AKLDSSETTMVKK-VDQICHKNSIK-a12-b7	6His-AOS1	6His-AOS1	intra-protein xl	231	171	F1907_sailerc_217_matched	0.51	26.44	0.013
VSQGVEDGPDTKR-MHIFSMNMKSR-a12-b9	6His-AOS1	UBA2	inter-protein xl	218	371	F1907_sailerc_217_matched	0	26.31	0
DVIVKVDQICHK-AKAALKR-a5-b2	6His-AOS1	6His-AOS1	intra-protein xl	164	253	F1907_sailerc_219_matched	0.57	26.27	0.013
EALEVDWSSEKAK-KVVFCPVK-a11-b1	6His-AOS1	6His-AOS1	intra-protein xl	251	233	F1907_sailerc_218_matched	0.8	26.26	0.013
DVIVKVDQICHK-VDQICHKNSIK-a5-b7	6His-AOS1	6His-AOS1	intra-protein xl	164	171	F1907_sailerc_217_matched	0	26.14	0.013
LWGLEAQKR-KVVFCPVK-a8-b1	6His-AOS1	6His-AOS1	intra-protein xl	55	233	F1907_sailerc_218_matched	0	26.1	0.013
TGIIPETQIVTCNGKR-VSQGVEDGPDTKR-a15-b12	Fat10	6His-AOS1	inter-protein xl	136	218	F1907_sailerc_216_matched	0	25.99	0.015
KGVTECYECHPKPTQR-VGPKQAEDAAK-a12-b4	UBA2	UBA2	intra-protein xl	164	557	F1907_sailerc_216_matched	0.63	25.92	0.013
VSQGVEDGPDTKR-KLDEKENLSAK-a12-b1	6His-AOS1	UBA2	inter-protein xl	218	613	F1907_sailerc_217_matched	0.83	25.9	0.015
VAKVSQGVEDGPDTKR-LDSSETTMVKKK-a3-b10	6His-AOS1	6His-AOS1	intra-protein xl	206	231	F1907_sailerc_217_matched	0.42	25.83	0.013
VSQGVEDGPDTKR-KKVVFCPVK-a12-b2	6His-AOS1	6His-AOS1	intra-protein xl	218	233	F1907_sailerc_218_matched	0.93	25.56	0.013
TGIIPETQIVTCNGKR-SSSVAQVKAMIETK-a15-b8	Fat10	Fat10	intra-protein xl	136	115	F1907_sailerc_216_matched	0.27	25.42	0.013
DVIVKVDQICHK-IKEHVR-a5-b2	6His-AOS1	Fat10	inter-protein xl	164	33	F1907_sailerc_219_matched	0	25.35	0.015
KGVTECYECHPKPTQR-AKAALKR-a1-b2	UBA2	6His-AOS1	inter-protein xl	153	253	F1907_sailerc_219_matched	0.33	25.33	0.015
SEEWDLMTFDANPYDSVKK-VSQGVEDGPDTKR-a18-b12	Fat10	6His-AOS1	inter-protein xl	30	218	F1907_sailerc_217_matched	0	25.16	0.015
TGIIPETQIVTCNGKR-VDQICHKNSIK-a15-b7	Fat10	6His-AOS1	inter-protein xl	136	171	F1907_sailerc_217_matched	0.25	25.1	0.015
Supplementary Data 5. Intra- and inter-protein crosslinks of AOS1/UBA2 and FAT10 in HEPES. Column labels are the same as described in the legend to Supplementary Data 1.
