# Supplementary material for: The ubiquitin-like modifier FAT10 interferes with SUMO activation
Source: Nat Commun. 2019 Oct 1;10:4452. doi: 10.1038/s41467-019-12430-z (PMC6773726; doi:10.1038/s41467-019-12430-z)
Supplement: Supplementary file 10 — Source Data [file 41467_2019_12430_MOESM10_ESM.xlsx]

## Sheet: Figure 1d
Figure 1d: Quantification of ECL sinals (CHX chase)
CHX (h)	FAT10									JunB-FAT10				JunB
0	100	100	100	100	100	100		100	100	100	100	100	100	100	100	100	100	100	100
2.5		37.2	39.5	35.3	40.75	42.8		76		76.2	82.3		57.9		75	73.9	102		90.9
5	25	25.2	33.6	26.7	32.5	30.9		65.6	56.1	22.4	47.5	66.2	40.2	54.2	55.7	55.7	124	61	62.9

## Sheet: Figure 3a
Figure 3a FRET-based SUMOylation assay
SUMO-1 (S1)	Value	Time_s	Read			FAT10	Value	Time_s	Read			Ubiquitin (Ub)	Value	Time_s	Read
S1_2.7	1.00233	27.97	1			FAT10_0.35	1.02003	9.64	1			Ub_1.35	1.00343	59.21	1
S1_2.7	1.01471	104.16	2			FAT10_0.35	1.03163	85.45	2			Ub_1.35	1.01844	135.42	2
S1_2.7	1.00015	179.94	3			FAT10_0.35	1.0249	161.23	3			Ub_1.35	1.03671	211.2	3
S1_2.7	1.00946	255.69	4			FAT10_0.35	1.06801	237.36	4			Ub_1.35	1.04433	286.93	4
S1_2.7	1.01606	331.85	5			FAT10_0.35	1.07517	313.09	5			Ub_1.35	1.04187	362.67	5
S1_2.7	1.02447	407.57	6			FAT10_0.35	1.07439	388.82	6			Ub_1.35	1.06553	438.75	6
S1_2.7	1.02129	483.28	7			FAT10_0.35	1.07152	464.95	7			Ub_1.35	1.08255	514.44	7
S1_2.7	1.02802	558.92	8			FAT10_0.35	1.1021	540.61	8			Ub_1.35	1.09119	590.08	8
S1_2.7	1.01676	634.95	9			FAT10_0.35	1.11236	616.25	9			Ub_1.35	1.09463	666.14	9
S1_2.7	1.03258	710.6	10			FAT10_0.35	1.11067	691.89	10			Ub_1.35	1.13844	741.76	10
S1_2.7	1.03473	786.18	11			FAT10_0.35	1.13097	767.88	11			Ub_1.35	1.14453	817.33	11
S1_2.7	1.05301	862.2	12			FAT10_0.35	1.12516	843.47	12			Ub_1.35	1.14575	892.93	12
S1_2.7	1.06742	937.77	13			FAT10_0.35	1.13184	919.06	13			Ub_1.35	1.17134	968.89	13
S1_2.7	1.07104	1013.35	14			FAT10_0.35	1.15619	995.06	14			Ub_1.35	1.19458	1044.45	14
S1_2.7	1.07408	1088.89	15			FAT10_0.35	1.15531	1070.62	15			Ub_1.35	1.19809	1120.02	15
S1_2.7	1.06868	1164.84	16			FAT10_0.35	1.15857	1146.19	16			Ub_1.35	1.21098	1196	16
S1_2.7	1.08652	1240.39	17			FAT10_0.35	1.1682	1221.74	17			Ub_1.35	1.22753	1271.53	17
S1_2.7	1.0777	1315.93	18			FAT10_0.35	1.17326	1297.67	18			Ub_1.35	1.22532	1347.07	18
S1_2.7	1.08102	1391.88	19			FAT10_0.35	1.17703	1373.2	19			Ub_1.35	1.2372	1422.62	19
S1_2.7	1.08938	1467.42	20			FAT10_0.35	1.18219	1448.74	20			Ub_1.35	1.25159	1498.54	20
S1_2.7	1.08434	1542.96	21			FAT10_0.35	1.1953	1524.7	21			Ub_1.35	1.26045	1574.07	21
S1_2.7	1.09412	1618.48	22			FAT10_0.35	1.19266	1600.23	22			Ub_1.35	1.27278	1649.6	22
S1_2.7	1.06815	1694.39	23			FAT10_0.35	1.20311	1675.75	23			Ub_1.35	1.2946	1725.51	23
S1_2.7	1.08576	1769.89	24			FAT10_0.35	1.22479	1751.25	24			Ub_1.35	1.31222	1800.93	24
S1_2.7	1.10942	1845.31	25			FAT10_0.35	1.2277	1827.05	25			Ub_1.35	1.30619	1876.45	25
S1_2.7	1.07903	1921.24	26			FAT10_0.35	1.21055	1902.57	26			Ub_1.35	1.31639	1951.97	26
S1_2.7	1.08416	1996.76	27			FAT10_0.35	1.21934	1978.09	27			Ub_1.35	1.34733	2027.84	27
S1_2.7	1.08517	2072.26	28			FAT10_0.35	1.22861	2054	28			Ub_1.35	1.33832	2103.37	28
S1_2.7	1.09822	2147.79	29			FAT10_0.35	1.22582	2129.53	29			Ub_1.35	1.36119	2178.85	29
S1_2.7	1.09077	2223.66	30			FAT10_0.35	1.23024	2205.02	30			Ub_1.35	1.36198	2254.71	30
S1_2.7	1.09175	2299.09	31			FAT10_0.35	1.24473	2280.45	31			Ub_1.35	1.36946	2330.23	31
S1_2.7	1.09488	2374.59	32			FAT10_0.35	1.25061	2356.36	32			Ub_1.35	1.38872	2405.72	32
S1_2.7	1.1328	2450.52	33			FAT10_0.35	1.24014	2431.85	33			Ub_1.35	1.38924	2481.24	33
S1_2.7	1.1233	2526.05	34			FAT10_0.35	1.26043	2507.37	34			Ub_1.35	1.4046	2557.16	34
S1_2.7	1.09366	2601.58	35			FAT10_0.35	1.27299	2583.32	35			Ub_1.35	1.40189	2632.67	35
S1_2.7	1.11042	2677.08	36			FAT10_0.35	1.26777	2658.83	36			Ub_1.35	1.42535	2708.06	36
S1_2.7	1.09892	2752.86	37			FAT10_0.35	1.27175	2734.21	37			Ub_1.35	1.4283	2783.99	37
S1_2.7	1.12592	2828.36	38			FAT10_0.35	1.28	2809.73	38			Ub_1.35	1.4506	2859.49	38
S1_2.7	1.10761	2903.69	39			FAT10_0.35	1.29153	2885.44	39			Ub_1.35	1.46033	2934.82	39
S1_2.7	1.129	2979.62	40			FAT10_0.35	1.29025	2960.95	40			Ub_1.35	1.46173	3010.34	40
S1_2.7	1.13917	3055.15	41			FAT10_0.35	1.3077	3036.47	41			Ub_1.35	1.47754	3086.26	41
S1_2.7	1.11386	3130.68	42			FAT10_0.35	1.3033	3112.43	42			Ub_1.35	1.46875	3161.78	42
S1_2.7	1.13138	3206.19	43			FAT10_0.35	1.32661	3187.94	43			Ub_1.35	1.48157	3237.29	43
S1_2.7	1.11875	3282.09	44			FAT10_0.35	1.30756	3263.46	44			Ub_1.35	1.48163	3313.23	44
S1_2.7	1.12465	3357.62	45			FAT10_0.35	1.32269	3338.98	45			Ub_1.35	1.4879	3388.75	45
S1_2.7	1.14107	3433.13	46			FAT10_0.35	1.33442	3414.88	46			Ub_1.35	1.51653	3464.27	46
S1_2.7	1.12201	3509.08	47			FAT10_0.35	1.33582	3490.4	47			Ub_1.35	1.52257	3539.67	47
S1_2.7	1.15106	3584.49	48			FAT10_0.35	1.33336	3565.8	48			Ub_1.35	1.51869	3615.59	48
S1_2.7	1.1581	3660.02	49			FAT10_0.35	1.33921	3641.76	49			Ub_1.35	1.51436	3691.12	49
S1_2.7	1.11108	3735.54	50			FAT10_0.35	1.34837	3717.28	50			Ub_1.35	1.5531	3766.63	50
S1_1.35	1.00842	18.81	1			FAT10_2.7	1.01993	24.91	1			Ub_0.7	1.0129	50.05	1
S1_1.35	1.01763	94.61	2			FAT10_2.7	1.00581	101.1	2			Ub_0.7	1.00789	125.85	2
S1_1.35	1.01444	170.78	3			FAT10_2.7	1.01554	176.89	3			Ub_0.7	1.031	202.05	3
S1_1.35	1.02872	246.53	4			FAT10_2.7	1.00973	252.63	4			Ub_0.7	1.03055	277.77	4
S1_1.35	1.01525	322.27	5			FAT10_2.7	1.01611	328.37	5			Ub_0.7	1.04317	353.51	5
S1_1.35	1.03455	398.41	6			FAT10_2.7	1.01785	404.52	6			Ub_0.7	1.06887	429.23	6
S1_1.35	1.03341	474.11	7			FAT10_2.7	1.02194	480.22	7			Ub_0.7	1.06899	505.3	7
S1_1.35	1.05139	549.75	8			FAT10_2.7	1.02066	555.86	8			Ub_0.7	1.08466	580.94	8
S1_1.35	1.04207	625.41	9			FAT10_2.7	1.0283	631.9	9			Ub_0.7	1.08988	656.58	9
S1_1.35	1.04799	701.44	10			FAT10_2.7	1.02605	707.54	10			Ub_0.7	1.13431	732.65	10
S1_1.35	1.06211	777.03	11			FAT10_2.7	1.03061	783.13	11			Ub_0.7	1.14733	808.22	11
S1_1.35	1.05985	852.62	12			FAT10_2.7	1.02983	858.73	12			Ub_0.7	1.15829	883.82	12
S1_1.35	1.07395	928.63	13			FAT10_2.7	1.04764	934.73	13			Ub_0.7	1.16985	959.39	13
S1_1.35	1.10921	1004.2	14			FAT10_2.7	1.03328	1010.31	14			Ub_0.7	1.15642	1035.33	14
S1_1.35	1.09988	1079.76	15			FAT10_2.7	1.02235	1085.86	15			Ub_0.7	1.18915	1110.91	15
S1_1.35	1.09788	1155.33	16			FAT10_2.7	1.06361	1161.79	16			Ub_0.7	1.19918	1186.47	16
S1_1.35	1.10775	1231.26	17			FAT10_2.7	1.0565	1237.35	17			Ub_0.7	1.21289	1262.43	17
S1_1.35	1.11476	1306.8	18			FAT10_2.7	1.05395	1312.89	18			Ub_0.7	1.22794	1337.96	18
S1_1.35	1.1094	1382.34	19			FAT10_2.7	1.05354	1388.42	19			Ub_0.7	1.24282	1413.51	19
S1_1.35	1.13066	1458.3	20			FAT10_2.7	1.02456	1464.38	20			Ub_0.7	1.24116	1489.05	20
S1_1.35	1.11091	1533.83	21			FAT10_2.7	1.03699	1539.92	21			Ub_0.7	1.25038	1564.96	21
S1_1.35	1.13143	1609.37	22			FAT10_2.7	1.03361	1615.45	22			Ub_0.7	1.26555	1640.49	22
S1_1.35	1.1326	1684.89	23			FAT10_2.7	1.0282	1691.35	23			Ub_0.7	1.28583	1715.98	23
S1_1.35	1.13419	1760.77	24			FAT10_2.7	1.03124	1766.85	24			Ub_0.7	1.28619	1791.82	24
S1_1.35	1.13959	1836.19	25			FAT10_2.7	1.04147	1842.27	25			Ub_0.7	1.29689	1867.34	25
S1_1.35	1.11975	1911.71	26			FAT10_2.7	1.03249	1917.79	26			Ub_0.7	1.30925	1942.86	26
S1_1.35	1.12568	1987.65	27			FAT10_2.7	1.03699	1993.72	27			Ub_0.7	1.32894	2018.35	27
S1_1.35	1.16031	2063.14	28			FAT10_2.7	1.04871	2069.23	28			Ub_0.7	1.30767	2094.26	28
S1_1.35	1.14629	2138.66	29			FAT10_2.7	1.04488	2144.75	29			Ub_0.7	1.32244	2169.78	29
S1_1.35	1.16622	2214.16	30			FAT10_2.7	1.0395	2220.62	30			Ub_0.7	1.35134	2245.18	30
S1_1.35	1.15753	2289.97	31			FAT10_2.7	1.02608	2296.06	31			Ub_0.7	1.36069	2321.12	31
S1_1.35	1.17037	2365.5	32			FAT10_2.7	1.0416	2371.55	32			Ub_0.7	1.35681	2396.62	32
S1_1.35	1.18028	2440.99	33			FAT10_2.7	1.03561	2447.07	33			Ub_0.7	1.38203	2472.12	33
S1_1.35	1.18013	2516.93	34			FAT10_2.7	1.04461	2523.01	34			Ub_0.7	1.38658	2547.66	34
S1_1.35	1.1906	2592.46	35			FAT10_2.7	1.04424	2598.54	35			Ub_0.7	1.40135	2623.56	35
S1_1.35	1.17868	2667.97	36			FAT10_2.7	1.04625	2674.05	36			Ub_0.7	1.4083	2698.95	36
S1_1.35	1.1981	2743.35	37			FAT10_2.7	1.04806	2749.83	37			Ub_0.7	1.41952	2774.46	37
S1_1.35	1.19257	2819.25	38			FAT10_2.7	1.0434	2825.33	38			Ub_0.7	1.42989	2850.39	38
S1_1.35	1.20193	2894.58	39			FAT10_2.7	1.04675	2900.66	39			Ub_0.7	1.44074	2925.71	39
S1_1.35	1.21212	2970.08	40			FAT10_2.7	1.04491	2976.17	40			Ub_0.7	1.43464	3001.23	40
S1_1.35	1.20903	3046.03	41			FAT10_2.7	1.04613	3052.11	41			Ub_0.7	1.44502	3076.77	41
S1_1.35	1.21424	3121.57	42			FAT10_2.7	1.06029	3127.64	42			Ub_0.7	1.45301	3152.67	42
S1_1.35	1.20638	3197.08	43			FAT10_2.7	1.05313	3203.15	43			Ub_0.7	1.46247	3228.18	43
S1_1.35	1.23596	3272.6	44			FAT10_2.7	1.03905	3279.06	44			Ub_0.7	1.47578	3303.7	44
S1_1.35	1.22903	3348.5	45			FAT10_2.7	1.04393	3354.58	45			Ub_0.7	1.47429	3379.64	45
S1_1.35	1.21522	3424.02	46			FAT10_2.7	1.04676	3430.1	46			Ub_0.7	1.49718	3455.16	46
S1_1.35	1.22306	3499.54	47			FAT10_2.7	1.04704	3505.62	47			Ub_0.7	1.49552	3530.56	47
S1_1.35	1.2325	3575.36	48			FAT10_2.7	1.05101	3581.45	48			Ub_0.7	1.49563	3606.1	48
S1_1.35	1.22677	3650.9	49			FAT10_2.7	1.05609	3656.98	49			Ub_0.7	1.49727	3682.01	49
S1_1.35	1.23463	3726.42	50			FAT10_2.7	1.05449	3732.51	50			Ub_0.7	1.50913	3757.53	50
S1_0.7	1.00775	15.75	1			FAT10_1.35	1.0012	21.86	1			Ub_5.4	1.01996	71.83	1
S1_0.7	1.0192	91.55	2			FAT10_1.35	1.01297	97.67	2			Ub_5.4	1.02304	147.61	2
S1_0.7	1.02551	167.72	3			FAT10_1.35	1.01073	173.84	3			Ub_5.4	1.0612	223.36	3
S1_0.7	1.0329	243.47	4			FAT10_1.35	1.02227	249.58	4			Ub_5.4	1.0442	299.49	4
S1_0.7	1.03081	319.2	5			FAT10_1.35	1.03691	325.32	5			Ub_5.4	1.0768	375.22	5
S1_0.7	1.04466	394.92	6			FAT10_1.35	1.04917	401.46	6			Ub_5.4	1.10115	450.91	6
S1_0.7	1.06445	471.05	7			FAT10_1.35	1.05984	477.17	7			Ub_5.4	1.08116	526.6	7
S1_0.7	1.08726	546.7	8			FAT10_1.35	1.03135	552.81	8			Ub_5.4	1.10308	602.66	8
S1_0.7	1.09535	622.34	9			FAT10_1.35	1.04766	628.46	9			Ub_5.4	1.13014	678.3	9
S1_0.7	1.08979	698.37	10			FAT10_1.35	1.04772	704.49	10			Ub_5.4	1.11384	753.92	10
S1_0.7	1.10648	773.97	11			FAT10_1.35	1.06956	780.08	11			Ub_5.4	1.15542	829.87	11
S1_0.7	1.10615	849.56	12			FAT10_1.35	1.05963	855.68	12			Ub_5.4	1.15888	905.46	12
S1_0.7	1.12066	925.15	13			FAT10_1.35	1.05032	931.69	13			Ub_5.4	1.16647	981.05	13
S1_0.7	1.12501	1001.15	14			FAT10_1.35	1.05658	1007.25	14			Ub_5.4	1.17932	1056.61	14
S1_0.7	1.12007	1076.71	15			FAT10_1.35	1.0804	1082.8	15			Ub_5.4	1.20361	1132.6	15
S1_0.7	1.1274	1152.28	16			FAT10_1.35	1.09528	1158.37	16			Ub_5.4	1.17627	1208.16	16
S1_0.7	1.15032	1228.21	17			FAT10_1.35	1.09344	1234.3	17			Ub_5.4	1.18658	1283.7	17
S1_0.7	1.15304	1303.75	18			FAT10_1.35	1.09039	1309.84	18			Ub_5.4	1.20184	1359.62	18
S1_0.7	1.15911	1379.29	19			FAT10_1.35	1.08665	1385.38	19			Ub_5.4	1.23918	1435.16	19
S1_0.7	1.16446	1454.83	20			FAT10_1.35	1.09185	1461.34	20			Ub_5.4	1.23064	1510.7	20
S1_0.7	1.17184	1530.78	21			FAT10_1.35	1.10196	1536.88	21			Ub_5.4	1.25953	1586.24	21
S1_0.7	1.18186	1606.32	22			FAT10_1.35	1.09592	1612.41	22			Ub_5.4	1.24951	1662.18	22
S1_0.7	1.18376	1681.83	23			FAT10_1.35	1.08979	1687.93	23			Ub_5.4	1.28213	1737.67	23
S1_0.7	1.18619	1757.72	24			FAT10_1.35	1.10092	1763.81	24			Ub_5.4	1.25984	1813.09	24
S1_0.7	1.20148	1833.13	25			FAT10_1.35	1.09175	1839.23	25			Ub_5.4	1.30847	1888.99	25
S1_0.7	1.20308	1908.66	26			FAT10_1.35	1.10792	1914.75	26			Ub_5.4	1.3085	1964.51	26
S1_0.7	1.19813	1984.18	27			FAT10_1.35	1.10015	1990.68	27			Ub_5.4	1.33145	2040.01	27
S1_0.7	1.20932	2060.09	28			FAT10_1.35	1.11858	2066.18	28			Ub_5.4	1.34135	2115.53	28
S1_0.7	1.21395	2135.62	29			FAT10_1.35	1.10143	2141.71	29			Ub_5.4	1.33464	2191.43	29
S1_0.7	1.22414	2211.11	30			FAT10_1.35	1.10703	2217.2	30			Ub_5.4	1.37734	2266.87	30
S1_0.7	1.23078	2286.91	31			FAT10_1.35	1.10501	2293.02	31			Ub_5.4	1.36754	2342.39	31
S1_0.7	1.24581	2362.45	32			FAT10_1.35	1.12319	2368.51	32			Ub_5.4	1.38532	2418.27	32
S1_0.7	1.23956	2437.93	33			FAT10_1.35	1.09197	2444.04	33			Ub_5.4	1.39225	2493.79	33
S1_0.7	1.26335	2513.46	34			FAT10_1.35	1.09246	2519.97	34			Ub_5.4	1.42041	2569.32	34
S1_0.7	1.24616	2589.41	35			FAT10_1.35	1.10716	2595.5	35			Ub_5.4	1.41445	2644.83	35
S1_0.7	1.2686	2664.92	36			FAT10_1.35	1.09233	2671.02	36			Ub_5.4	1.43329	2720.63	36
S1_0.7	1.26732	2740.3	37			FAT10_1.35	1.11545	2746.4	37			Ub_5.4	1.42871	2796.15	37
S1_0.7	1.27755	2816.2	38			FAT10_1.35	1.0943	2822.29	38			Ub_5.4	1.44732	2871.65	38
S1_0.7	1.27665	2891.53	39			FAT10_1.35	1.08501	2897.62	39			Ub_5.4	1.45947	2947.37	39
S1_0.7	1.28339	2967.03	40			FAT10_1.35	1.1276	2973.13	40			Ub_5.4	1.46543	3022.89	40
S1_0.7	1.29043	3042.55	41			FAT10_1.35	1.11456	3049.07	41			Ub_5.4	1.46977	3098.43	41
S1_0.7	1.309	3118.51	42			FAT10_1.35	1.08637	3124.61	42			Ub_5.4	1.46334	3173.94	42
S1_0.7	1.29172	3194.03	43			FAT10_1.35	1.09131	3200.12	43			Ub_5.4	1.47522	3249.88	43
S1_0.7	1.30785	3269.55	44			FAT10_1.35	1.08874	3275.64	44			Ub_5.4	1.48801	3325.39	44
S1_0.7	1.32302	3345.45	45			FAT10_1.35	1.09273	3351.55	45			Ub_5.4	1.48596	3400.91	45
S1_0.7	1.32218	3420.96	46			FAT10_1.35	1.11771	3427.06	46			Ub_5.4	1.48261	3476.82	46
S1_0.7	1.31864	3496.49	47			FAT10_1.35	1.08533	3502.59	47			Ub_5.4	1.52067	3552.22	47
S1_0.7	1.33039	3571.89	48			FAT10_1.35	1.13375	3578.41	48			Ub_5.4	1.50535	3627.76	48
S1_0.7	1.33911	3647.85	49			FAT10_1.35	1.12665	3653.94	49			Ub_5.4	1.52135	3703.28	49
S1_0.7	1.34254	3723.37	50			FAT10_1.35	1.13585	3729.46	50			Ub_5.4	1.53019	3779.21	50
S1_5.4	1.00449	31.03	1			FAT10_0.7	1.01251	12.69	1			Ub0.35	1.01247	46.99	1
S1_5.4	0.995718	107.22	2			FAT10_0.7	1.03588	88.5	2			Ub0.35	1.0379	122.79	2
S1_5.4	1.0115	183	3			FAT10_0.7	1.03448	164.28	3			Ub0.35	1.0245	198.99	3
S1_5.4	0.997096	258.75	4			FAT10_0.7	1.04051	240.41	4			Ub0.35	1.04211	274.71	4
S1_5.4	1.00908	334.91	5			FAT10_0.7	1.0326	316.15	5			Ub0.35	1.04643	350.45	5
S1_5.4	0.995849	410.63	6			FAT10_0.7	1.04631	391.87	6			Ub0.35	1.05213	426.17	6
S1_5.4	1.01945	486.34	7			FAT10_0.7	1.05622	468	7			Ub0.35	1.07776	502.24	7
S1_5.4	1.00832	561.98	8			FAT10_0.7	1.07961	543.66	8			Ub0.35	1.07822	577.87	8
S1_5.4	1.01873	638	9			FAT10_0.7	1.10903	619.3	9			Ub0.35	1.10713	653.52	9
S1_5.4	1.01346	713.66	10			FAT10_0.7	1.07843	694.95	10			Ub0.35	1.11101	729.6	10
S1_5.4	1.02222	789.24	11			FAT10_0.7	1.12128	770.93	11			Ub0.35	1.15271	805.17	11
S1_5.4	1.02601	865.26	12			FAT10_0.7	1.08965	846.52	12			Ub0.35	1.15718	880.77	12
S1_5.4	1.01751	940.83	13			FAT10_0.7	1.09494	922.11	13			Ub0.35	1.17608	956.34	13
S1_5.4	1.03241	1016.41	14			FAT10_0.7	1.12722	998.1	14			Ub0.35	1.19067	1032.28	14
S1_5.4	1.02711	1091.95	15			FAT10_0.7	1.10186	1073.67	15			Ub0.35	1.20823	1107.85	15
S1_5.4	1.03247	1167.91	16			FAT10_0.7	1.1458	1149.23	16			Ub0.35	1.21345	1183.42	16
S1_5.4	1.06186	1243.44	17			FAT10_0.7	1.14381	1224.78	17			Ub0.35	1.24035	1259.38	17
S1_5.4	1.05936	1318.98	18			FAT10_0.7	1.14152	1300.71	18			Ub0.35	1.22779	1334.91	18
S1_5.4	1.05688	1394.94	19			FAT10_0.7	1.1347	1376.24	19			Ub0.35	1.25904	1410.46	19
S1_5.4	1.03034	1470.48	20			FAT10_0.7	1.14953	1451.78	20			Ub0.35	1.27259	1485.99	20
S1_5.4	1.05117	1546.01	21			FAT10_0.7	1.15561	1527.74	21			Ub0.35	1.27446	1561.91	21
S1_5.4	1.05411	1621.54	22			FAT10_0.7	1.15517	1603.27	22			Ub0.35	1.28208	1637.44	22
S1_5.4	1.04039	1697.43	23			FAT10_0.7	1.15596	1678.79	23			Ub0.35	1.29992	1712.93	23
S1_5.4	1.03296	1772.94	24			FAT10_0.7	1.17348	1754.29	24			Ub0.35	1.30466	1788.87	24
S1_5.4	1.05631	1848.36	25			FAT10_0.7	1.16881	1830.09	25			Ub0.35	1.31351	1864.29	25
S1_5.4	1.06977	1924.28	26			FAT10_0.7	1.17093	1905.61	26			Ub0.35	1.33841	1939.81	26
S1_5.4	1.04009	1999.8	27			FAT10_0.7	1.16095	1981.13	27			Ub0.35	1.34335	2015.3	27
S1_5.4	1.07331	2075.3	28			FAT10_0.7	1.17591	2057.04	28			Ub0.35	1.33701	2091.21	28
S1_5.4	1.04125	2150.84	29			FAT10_0.7	1.18372	2132.57	29			Ub0.35	1.37663	2166.73	29
S1_5.4	1.04956	2226.7	30			FAT10_0.7	1.18396	2208.06	30			Ub0.35	1.36954	2242.12	30
S1_5.4	1.04184	2302.14	31			FAT10_0.7	1.19065	2283.49	31			Ub0.35	1.37245	2318.07	31
S1_5.4	1.08405	2377.62	32			FAT10_0.7	1.19256	2359.39	32			Ub0.35	1.39544	2393.56	32
S1_5.4	1.05547	2453.57	33			FAT10_0.7	1.18797	2434.89	33			Ub0.35	1.39318	2469.08	33
S1_5.4	1.08246	2529.1	34			FAT10_0.7	1.18543	2510.41	34			Ub0.35	1.41856	2544.61	34
S1_5.4	1.0541	2604.62	35			FAT10_0.7	1.22215	2586.36	35			Ub0.35	1.42633	2620.51	35
S1_5.4	1.05947	2680.13	36			FAT10_0.7	1.20742	2661.87	36			Ub0.35	1.42465	2695.9	36
S1_5.4	1.0572	2755.9	37			FAT10_0.7	1.20533	2737.25	37			Ub0.35	1.44562	2771.41	37
S1_5.4	1.04625	2831.41	38			FAT10_0.7	1.20993	2812.77	38			Ub0.35	1.4519	2847.34	38
S1_5.4	1.05702	2906.73	39			FAT10_0.7	1.21845	2888.49	39			Ub0.35	1.45481	2922.66	39
S1_5.4	1.06297	2982.67	40			FAT10_0.7	1.20343	2963.99	40			Ub0.35	1.46903	2998.18	40
S1_5.4	1.08124	3058.2	41			FAT10_0.7	1.22837	3039.51	41			Ub0.35	1.48217	3073.71	41
S1_5.4	1.06313	3133.72	42			FAT10_0.7	1.22985	3115.47	42			Ub0.35	1.47496	3149.61	42
S1_5.4	1.05682	3209.24	43			FAT10_0.7	1.21237	3190.98	43			Ub0.35	1.48859	3225.13	43
S1_5.4	1.06222	3285.14	44			FAT10_0.7	1.22913	3266.5	44			Ub0.35	1.49522	3300.65	44
S1_5.4	1.04895	3360.66	45			FAT10_0.7	1.24698	3342.02	45			Ub0.35	1.50107	3376.58	45
S1_5.4	1.06261	3436.18	46			FAT10_0.7	1.23626	3417.92	46			Ub0.35	1.51751	3452.11	46
S1_5.4	1.05767	3512.12	47			FAT10_0.7	1.24569	3493.44	47			Ub0.35	1.52735	3527.51	47
S1_5.4	1.06362	3587.54	48			FAT10_0.7	1.24328	3568.85	48			Ub0.35	1.51878	3603.05	48
S1_5.4	1.06705	3663.07	49			FAT10_0.7	1.23791	3644.8	49			Ub0.35	1.55282	3678.96	49
S1_0.35	1.06664	3738.58	50			FAT10_0.7	1.25694	3720.33	50			Ub0.35	1.55426	3754.47	50
S1_0.35	1.01737	6.58	1			noFAT10	1.01268	0	1			Ub_2.7	1.00731	62.26	1
S1_0.35	1.01958	82.4	2			noFAT10	1.00902	76.27	2			Ub_2.7	1.02036	138.49	2
S1_0.35	1.02515	158.18	3			noFAT10	1.03582	152.06	3			Ub_2.7	1.06407	214.26	3
S1_0.35	1.03166	234.32	4			noFAT10	1.04534	227.81	4			Ub_2.7	1.05875	289.99	4
S1_0.35	1.0601	310.06	5			noFAT10	1.05027	303.93	5			Ub_2.7	1.07473	366.11	5
S1_0.35	1.04996	385.77	6			noFAT10	1.0641	379.66	6			Ub_2.7	1.08803	441.81	6
S1_0.35	1.07802	461.47	7			noFAT10	1.06574	455.36	7			Ub_2.7	1.10688	517.49	7
S1_0.35	1.07874	537.56	8			noFAT10	1.07483	531.45	8			Ub_2.7	1.13362	593.12	8
S1_0.35	1.11577	613.21	9			noFAT10	1.09485	607.11	9			Ub_2.7	1.1364	669.19	9
S1_0.35	1.11846	688.85	10			noFAT10	1.10566	682.75	10			Ub_2.7	1.14653	744.81	10
S1_0.35	1.12045	764.84	11			noFAT10	1.11832	758.35	11			Ub_2.7	1.16212	820.38	11
S1_0.35	1.12811	840.42	12			noFAT10	1.12599	834.32	12			Ub_2.7	1.13701	896.36	12
S1_0.35	1.15271	916.01	13			noFAT10	1.12172	909.91	13			Ub_2.7	1.17718	971.94	13
S1_0.35	1.14227	991.6	14			noFAT10	1.14229	985.49	14			Ub_2.7	1.17865	1047.5	14
S1_0.35	1.14559	1067.56	15			noFAT10	1.14381	1061.47	15			Ub_2.7	1.19181	1123.06	15
S1_0.35	1.1587	1143.14	16			noFAT10	1.16576	1137.03	16			Ub_2.7	1.19941	1199.04	16
S1_0.35	1.16148	1218.7	17			noFAT10	1.1652	1212.59	17			Ub_2.7	1.23312	1274.59	17
S1_0.35	1.17372	1294.62	18			noFAT10	1.17955	1288.13	18			Ub_2.7	1.2217	1350.12	18
S1_0.35	1.19142	1370.15	19			noFAT10	1.18861	1364.05	19			Ub_2.7	1.24652	1426.05	19
S1_0.35	1.19397	1445.7	20			noFAT10	1.19796	1439.6	20			Ub_2.7	1.25606	1501.59	20
S1_0.35	1.19831	1521.24	21			noFAT10	1.19929	1515.13	21			Ub_2.7	1.27049	1577.13	21
S1_0.35	1.21691	1597.19	22			noFAT10	1.22322	1591.09	22			Ub_2.7	1.28007	1652.65	22
S1_0.35	1.2156	1672.7	23			noFAT10	1.24457	1666.6	23			Ub_2.7	1.2897	1728.56	23
S1_0.35	1.23145	1748.2	24			noFAT10	1.2363	1742.1	24			Ub_2.7	1.29358	1803.98	24
S1_0.35	1.23756	1824	25			noFAT10	1.24924	1817.51	25			Ub_2.7	1.31133	1879.5	25
S1_0.35	1.23952	1899.53	26			noFAT10	1.25298	1893.42	26			Ub_2.7	1.30817	1955.4	26
S1_0.35	1.25919	1975.05	27			noFAT10	1.27861	1968.94	27			Ub_2.7	1.33154	2030.9	27
S1_0.35	1.26151	2050.54	28			noFAT10	1.27739	2044.43	28			Ub_2.7	1.34901	2106.41	28
S1_0.35	1.27501	2126.49	29			noFAT10	1.28091	2120.37	29			Ub_2.7	1.33957	2181.91	29
S1_0.35	1.27113	2201.97	30			noFAT10	1.27729	2195.87	30			Ub_2.7	1.34624	2257.76	30
S1_0.35	1.2823	2277.41	31			noFAT10	1.31297	2271.3	31			Ub_2.7	1.36616	2333.28	31
S1_0.35	1.29163	2353.32	32			noFAT10	1.31892	2346.83	32			Ub_2.7	1.3823	2408.78	32
S1_0.35	1.29972	2428.81	33			noFAT10	1.32729	2422.7	33			Ub_2.7	1.37557	2484.68	33
S1_0.35	1.30142	2504.33	34			noFAT10	1.32544	2498.22	34			Ub_2.7	1.3971	2560.21	34
S1_0.35	1.32347	2579.86	35			noFAT10	1.3341	2573.75	35			Ub_2.7	1.41295	2635.72	35
S1_0.35	1.33251	2655.79	36			noFAT10	1.35527	2649.69	36			Ub_2.7	1.42015	2711.11	36
S1_0.35	1.32354	2731.17	37			noFAT10	1.35439	2725.07	37			Ub_2.7	1.43185	2787.04	37
S1_0.35	1.33899	2806.68	38			noFAT10	1.36542	2800.58	38			Ub_2.7	1.45249	2862.55	38
S1_0.35	1.32583	2882.4	39			noFAT10	1.36697	2876.09	39			Ub_2.7	1.46053	2937.87	39
S1_0.35	1.33858	2957.91	40			noFAT10	1.38527	2951.8	40			Ub_2.7	1.45618	3013.78	40
S1_0.35	1.33769	3033.42	41			noFAT10	1.39064	3027.32	41			Ub_2.7	1.47196	3089.31	41
S1_0.35	1.34891	3108.96	42			noFAT10	1.39365	3102.86	42			Ub_2.7	1.47664	3164.83	42
S1_0.35	1.36801	3184.9	43			noFAT10	1.40925	3178.79	43			Ub_2.7	1.49703	3240.35	43
S1_0.35	1.38583	3260.41	44			noFAT10	1.40599	3254.31	44			Ub_2.7	1.50333	3316.28	44
S1_0.35	1.35561	3335.93	45			noFAT10	1.41087	3329.82	45			Ub_2.7	1.51976	3391.8	45
S1_0.35	1.37606	3411.83	46			noFAT10	1.41146	3405.34	46			Ub_2.7	1.51057	3467.33	46
S1_0.35	1.39432	3487.36	47			noFAT10	1.4316	3481.25	47			Ub_2.7	1.51183	3543.11	47
S1_0.35	1.41517	3562.76	48			noFAT10	1.43944	3556.65	48			Ub_2.7	1.51873	3618.65	48
S1_0.35	1.41428	3638.3	49			noFAT10	1.43767	3632.19	49			Ub_2.7	1.52468	3694.17	49
S1_0.35	1.40845	3714.24	50			noFAT10	1.44439	3708.13	50			Ub_2.7	1.52533	3769.69	50
noS1	1.02374	3.52	1			FAT10_5.4	0.985388	34.47	1			noUbi	1.00564	37.84	1
noS1	1.02169	79.34	2			FAT10_5.4	0.993229	110.27	2			noUbi	1.02696	113.64	2
noS1	1.03883	155.11	3			FAT10_5.4	1.00766	186.05	3			noUbi	1.02055	189.43	3
noS1	1.04459	230.87	4			FAT10_5.4	0.98864	261.8	4			noUbi	1.06716	265.59	4
noS1	1.05582	307	5			FAT10_5.4	1.00777	337.96	5			noUbi	1.0863	341.33	5
noS1	1.09362	382.71	6			FAT10_5.4	0.998832	413.69	6			noUbi	1.09204	417.05	6
noS1	1.11229	458.41	7			FAT10_5.4	1.00859	489.38	7			noUbi	1.10002	492.74	7
noS1	1.11743	534.49	8			FAT10_5.4	0.996787	565.41	8			noUbi	1.11788	568.75	8
noS1	1.12849	610.16	9			FAT10_5.4	1.0045	641.04	9			noUbi	1.12433	644.39	9
noS1	1.14827	685.8	10			FAT10_5.4	1.00342	716.7	10			noUbi	1.14106	720.06	10
noS1	1.14765	761.4	11			FAT10_5.4	1.00856	792.29	11			noUbi	1.1588	796.06	11
noS1	1.15118	837.37	12			FAT10_5.4	1.00319	868.31	12			noUbi	1.15971	871.66	12
noS1	1.15654	912.96	13			FAT10_5.4	0.999861	943.88	13			noUbi	1.1769	947.23	13
noS1	1.19202	988.55	14			FAT10_5.4	1.00469	1019.46	14			noUbi	1.18109	1022.8	14
noS1	1.19973	1064.52	15			FAT10_5.4	1.00991	1095.38	15			noUbi	1.20398	1098.74	15
noS1	1.19648	1140.09	16			FAT10_5.4	0.99831	1170.95	16			noUbi	1.19981	1174.29	16
noS1	1.20427	1215.64	17			FAT10_5.4	1.01713	1246.49	17			noUbi	1.22857	1249.84	17
noS1	1.22445	1291.19	18			FAT10_5.4	1.01116	1322.03	18			noUbi	1.23217	1325.8	18
noS1	1.24627	1367.1	19			FAT10_5.4	1.01117	1397.98	19			noUbi	1.24013	1401.34	19
noS1	1.25172	1442.65	20			FAT10_5.4	1.00224	1473.52	20			noUbi	1.263	1476.88	20
noS1	1.25398	1518.19	21			FAT10_5.4	1.0138	1549.05	21			noUbi	1.26999	1552.41	21
noS1	1.2683	1594.14	22			FAT10_5.4	1.01184	1624.97	22			noUbi	1.27775	1628.32	22
noS1	1.26366	1669.65	23			FAT10_5.4	1.00463	1700.46	23			noUbi	1.29483	1703.82	23
noS1	1.29516	1745.15	24			FAT10_5.4	1.00878	1775.97	24			noUbi	1.31048	1779.33	24
noS1	1.29785	1820.57	25			FAT10_5.4	1.00731	1851.4	25			noUbi	1.32826	1855.17	25
noS1	1.32259	1896.48	26			FAT10_5.4	1.01003	1927.33	26			noUbi	1.30993	1930.68	26
noS1	1.32387	1972	27			FAT10_5.4	1.01769	2002.83	27			noUbi	1.33641	2006.18	27
noS1	1.34076	2047.49	28			FAT10_5.4	1.00447	2078.35	28			noUbi	1.35599	2081.7	28
noS1	1.32857	2123.43	29			FAT10_5.4	1.0092	2154.26	29			noUbi	1.33975	2157.61	29
noS1	1.35302	2198.91	30			FAT10_5.4	1.02254	2229.73	30			noUbi	1.35008	2233.09	30
noS1	1.36737	2274.36	31			FAT10_5.4	1.00739	2305.18	31			noUbi	1.36933	2308.53	31
noS1	1.37557	2349.87	32			FAT10_5.4	1.00672	2380.66	32			noUbi	1.39733	2384.45	32
noS1	1.39059	2425.76	33			FAT10_5.4	1.01259	2456.61	33			noUbi	1.38872	2459.96	33
noS1	1.38257	2501.28	34			FAT10_5.4	1.01168	2532.14	34			noUbi	1.39753	2535.49	34
noS1	1.39134	2576.81	35			FAT10_5.4	1.00799	2607.64	35			noUbi	1.40769	2611.01	35
noS1	1.39947	2652.74	36			FAT10_5.4	1.02346	2683.54	36			noUbi	1.41608	2686.9	36
noS1	1.40644	2728.12	37			FAT10_5.4	1.01933	2758.93	37			noUbi	1.42401	2762.29	37
noS1	1.43286	2803.63	38			FAT10_5.4	1.01264	2834.45	38			noUbi	1.44899	2837.8	38
noS1	1.4235	2879.14	39			FAT10_5.4	1.00942	2909.76	39			noUbi	1.44692	2913.54	39
noS1	1.43104	2954.85	40			FAT10_5.4	1.01021	2985.7	40			noUbi	1.46072	2989.06	40
noS1	1.47026	3030.37	41			FAT10_5.4	1.01675	3061.24	41			noUbi	1.47864	3064.6	41
noS1	1.44876	3105.91	42			FAT10_5.4	1.01678	3136.75	42			noUbi	1.49082	3140.11	42
noS1	1.46474	3181.84	43			FAT10_5.4	1.01186	3212.66	43			noUbi	1.46944	3216.01	43
noS1	1.48433	3257.36	44			FAT10_5.4	1.01392	3288.17	44			noUbi	1.48164	3291.52	44
noS1	1.47991	3332.88	45			FAT10_5.4	1.01967	3363.69	45			noUbi	1.50654	3367.05	45
noS1	1.49468	3408.4	46			FAT10_5.4	1.01267	3439.22	46			noUbi	1.51301	3442.99	46
noS1	1.49256	3484.31	47			FAT10_5.4	1.01722	3515.15	47			noUbi	1.50696	3518.51	47
noS1	1.48977	3559.71	48			FAT10_5.4	1.0177	3590.57	48			noUbi	1.526	3593.93	48
noS1	1.50424	3635.24	49			FAT10_5.4	1.01521	3666.1	49			noUbi	1.51247	3669.46	49
noS1	1.50609	3711.19	50			FAT10_5.4	1.01076	3742	50			noUbi	1.54954	3745.35	50

## Sheet: Figure 3e
Fig. 3e: PML bodies per cell
in each 129 cells from 3 independent experiments
293T	293-FAT10
9	4
8	9
7	10
6	10
14	7
6	4
6	4
10	5
6	6
5	7
8	8
9	4
11	3
7	4
11	6
10	7
10	6
8	8
15	4
16	12
12	6
9	6
11	6
5	10
3	5
6	9
6	9
6	20
4	7
10	8
8	7
9	7
4	8
3	6
15	5
7	5
10	6
6	6
6	5
7	5
7	6
6	3
9	9
4	5
22	2
16	5
8	6
7	4
8	6
11	11
3	9
4	8
5	4
6	9
6	5
4	4
5	8
9	9
7	6
1	4
5	5
10	1
9	6
10	5
17	10
29	4
10	5
7	11
7	3
10	8
11	13
10	4
2	4
6	10
10	15
11	6
8	6
5	5
13	4
7	12
5	7
9	7
8	2
4	2
2	5
10	2
14	12
8	3
8	4
6	6
11	9
9	11
7	5
3	6
7	3
9	4
6	4
10	1
10	3
4	5
14	6
9	6
21	3
3	5
13	6
5	2
3	2
4	2
4	3
4	4
8	2
5	3
11	8
5	5
6	7
4	2
8	6
7	4
11	4
13	4
9	6
10	14
5	16
9	9
9	4
6	12
14	6
13	9
11	12

## Sheet: Figure 3f
Fig. 3f: PML bodies per cell
in each 69 cells from 2 independent experiments
293	293 + IFN /TNF	293-FAT10ko	293-FAT10ko + IFN /TNF
14	14	15	15
7	7	7	6
3	22	5	18
7	27	6	26
3	8	14	20
18	5	4	32
8	12	5	24
2	13	3	22
6	14	7	37
6	9	6	24
5	8	7	18
6	8	5	28
5	10	5	8
5	7	7	24
7	7	3	9
6	13	4	22
2	15	6	19
5	15	6	21
16	14	5	10
14	11	10	16
14	13	7	26
8	15	4	20
15	15	7	20
5	12	5	28
9	10	9	13
6	19	5	22
5	12	3	15
8	28	6	11
5	14	7	16
5	8	9	10
9	8	7	18
9	9	7	16
11	7	8	21
9	10	11	22
3	10	4	10
10	9	8	24
8	17	6	16
9	18	6	7
8	10	4	11
4	9	4	19
12	11	5	9
4	17	3	16
6	22	6	22
8	21	8	13
8	16	9	15
7	17	7	8
5	15	12	19
5	10	10	29
6	5	8	16
4	12	2	20
10	10	9	15
10	20	4	18
8	19	12	13
5	18	2	19
2	13	3	9
17	7	5	21
7	16	4	9
6	7	9	8
7	16	5	17
7	19	8	18
7	13	6	18
7	21	11	9
5	19	2	5
6	14	12	7
6	14	15	5
7	15	13	17
7	22	12	19
5	22	5	9
10	18	4	18

## Sheet: Figure 6c
Figure 6c: Luminescence counts, ATP consumption Assay
AOS1/UBA2	SUMO-1	FAT10	FAT10-AV	AOS1/UBA2	AOS1/UBA2 + SUMO-1	AOS1/UBA2 + FAT10	AOS1/UBA2 + SUMO-1 + FAT10	AOS1/UBA2 + FAT10-AV	AOS1/UBA2 + SUMO-1 + FAT10-AV
11740	7245	6376	5720		457126	348128	216511	260229	156502
12651	7642	6586	6258	378046	352158	288249	170798	290601	157106
6638	6404	6350	6213	451542	341722	283232	164140	279799	148470
14686	9732	7363	6500	466925	338218	317463	219713	322733	212432
8192	6718	7674	8860	477322	332441	302999	213167	319608	210603
7429	8111	6538	6454	391806	250151	221310	145887	264721	133247
8350	7143	6510	6097	422577	233635	211855	146237	267012	124769
w/o ATP	w/o ATP	w/o ATP	w/o ATP

## Sheet: Suppl. Figure 1
Supplementary Figure 1: FRET-based SUMOylation assay
FAT10_AV	Value	Time_s	Read
FAT10AV_0.35	1.02071	43.93	1
FAT10AV_0.36	1.00393	119.74	2
FAT10AV_0.37	1.00429	195.51	3
FAT10AV_0.38	0.999426	271.65	4
FAT10AV_0.39	1.01714	347.41	5
FAT10AV_0.40	1.00581	423.12	6
FAT10AV_0.41	1.00794	499.2	7
FAT10AV_0.42	1.01837	574.84	8
FAT10AV_0.43	1.01648	650.48	9
FAT10AV_0.44	1.00586	726.13	10
FAT10AV_0.45	1.00818	802.13	11
FAT10AV_0.46	1.00955	877.73	12
FAT10AV_0.47	1.01903	953.3	13
FAT10AV_0.48	1.01685	1029.25	14
FAT10AV_0.49	1.02068	1104.81	15
FAT10AV_0.50	1.01655	1180.39	16
FAT10AV_0.51	1.01083	1255.93	17
FAT10AV_0.52	1.01866	1331.87	18
FAT10AV_0.53	1.01232	1407.42	19
FAT10AV_0.54	1.0116	1482.96	20
FAT10AV_0.55	1.01788	1558.88	21
FAT10AV_0.56	1.00616	1634.41	22
FAT10AV_0.57	1.01055	1709.9	23
FAT10AV_0.58	1.01795	1785.41	24
FAT10AV_0.59	1.01021	1861.26	25
FAT10AV_0.60	1.00953	1936.77	26
FAT10AV_0.61	1.00685	2012.27	27
FAT10AV_0.62	1.01171	2088.16	28
FAT10AV_0.63	1.01129	2163.7	29
FAT10AV_0.64	1.01392	2239.16	30
FAT10AV_0.65	1.0166	2314.62	31
FAT10AV_0.66	1.01301	2390.53	32
FAT10AV_0.67	1.01708	2466.05	33
FAT10AV_0.68	1.02332	2541.58	34
FAT10AV_0.69	1.01116	2617.48	35
FAT10AV_0.70	1.02023	2692.86	36
FAT10AV_0.71	1.02101	2768.37	37
FAT10AV_0.72	1.0271	2843.89	38
FAT10AV_0.73	1.02705	2919.62	39
FAT10AV_0.74	1.02181	2995.14	40
FAT10AV_0.75	1.0131	3070.68	41
FAT10AV_0.76	1.00413	3146.58	42
FAT10AV_0.77	1.01832	3222.1	43
FAT10AV_0.78	1.01631	3297.61	44
FAT10AV_0.79	1.01579	3373.13	45
FAT10AV_0.80	1.02511	3449.08	46
FAT10AV_0.81	1.02447	3524.48	47
FAT10AV_0.82	1.02034	3600.01	48
FAT10AV_0.83	1.01874	3675.93	49
FAT10AV_0.84	1.00913	3751.44	50
FAT10AV_2.7	1.02513	65.73	1
FAT10AV_2.7	1.00662	141.54	2
FAT10AV_2.7	0.996407	217.3	3
FAT10AV_2.7	0.997673	293.03	4
FAT10AV_2.7	1.00403	369.15	5
FAT10AV_2.7	1.00189	444.85	6
FAT10AV_2.7	1.00664	520.53	7
FAT10AV_2.7	1.00982	596.6	8
FAT10AV_2.7	1.00222	672.24	9
FAT10AV_2.7	1.00214	747.85	10
FAT10AV_2.7	1.00785	823.42	11
FAT10AV_2.7	1.00077	899.4	12
FAT10AV_2.7	1.0102	974.98	13
FAT10AV_2.7	1.00416	1050.53	14
FAT10AV_2.7	1.00906	1126.53	15
FAT10AV_2.7	1.01188	1202.09	16
FAT10AV_2.7	1.00005	1277.64	17
FAT10AV_2.7	1.0081	1353.17	18
FAT10AV_2.7	1.01807	1429.1	19
FAT10AV_2.7	1.00272	1504.64	20
FAT10AV_2.7	1.01254	1580.17	21
FAT10AV_2.7	1.02007	1656.11	22
FAT10AV_2.7	1.00669	1731.6	23
FAT10AV_2.7	1.01476	1807.03	24
FAT10AV_2.7	1.01333	1882.54	25
FAT10AV_2.7	1.00856	1958.45	26
FAT10AV_2.7	1.01701	2033.94	27
FAT10AV_2.7	1.00529	2109.47	28
FAT10AV_2.7	1.00403	2185.37	29
FAT10AV_2.7	1.00971	2260.8	30
FAT10AV_2.7	1.01473	2336.33	31
FAT10AV_2.7	1.00441	2411.82	32
FAT10AV_2.7	1.00724	2487.72	33
FAT10AV_2.7	1.00541	2563.26	34
FAT10AV_2.7	1.00387	2638.77	35
FAT10AV_2.7	1.0054	2714.57	36
FAT10AV_2.7	1.01107	2790.08	37
FAT10AV_2.7	1.00187	2865.59	38
FAT10AV_2.7	1.00954	2940.91	39
FAT10AV_2.7	1.01134	3016.82	40
FAT10AV_2.7	1.00568	3092.36	41
FAT10AV_2.7	1.00173	3167.87	42
FAT10AV_2.7	1.00812	3243.81	43
FAT10AV_2.7	1.00095	3319.32	44
FAT10AV_2.7	1.01243	3394.84	45
FAT10AV_2.7	1.01653	3470.37	46
FAT10AV_2.7	0.999127	3546.15	47
FAT10AV_2.7	0.999793	3621.69	48
FAT10AV_2.7	1.01328	3697.22	49
FAT10AV_2.7	0.999733	3773.15	50
FAT10AV_1.35	1.00027	56.15	1
FAT10AV_1.35	1.00258	132.38	2
FAT10AV_1.35	1.0116	208.15	3
FAT10AV_1.35	0.987744	283.87	4
FAT10AV_1.35	1.00948	359.62	5
FAT10AV_1.35	1.00552	435.71	6
FAT10AV_1.35	1.00556	511.39	7
FAT10AV_1.35	1.0084	587.04	8
FAT10AV_1.35	1.00032	663.1	9
FAT10AV_1.35	0.998853	738.72	10
FAT10AV_1.35	1.00041	814.29	11
FAT10AV_1.35	1.01499	889.89	12
FAT10AV_1.35	1.02497	965.85	13
FAT10AV_1.35	1.01399	1041.41	14
FAT10AV_1.35	1.01344	1116.98	15
FAT10AV_1.35	1.01796	1192.97	16
FAT10AV_1.35	1.00168	1268.51	17
FAT10AV_1.35	1.00668	1344.04	18
FAT10AV_1.35	1.01041	1419.58	19
FAT10AV_1.35	1.01248	1495.51	20
FAT10AV_1.35	1.01707	1571.04	21
FAT10AV_1.35	1.00232	1646.57	22
FAT10AV_1.35	1.01404	1722.48	23
FAT10AV_1.35	1.01163	1797.89	24
FAT10AV_1.35	1.01072	1873.42	25
FAT10AV_1.35	1.01453	1948.93	26
FAT10AV_1.35	1.00459	2024.81	27
FAT10AV_1.35	1.00798	2100.33	28
FAT10AV_1.35	1.00765	2175.82	29
FAT10AV_1.35	1.01323	2251.66	30
FAT10AV_1.35	1.00197	2327.2	31
FAT10AV_1.35	1.00877	2402.68	32
FAT10AV_1.35	1.0084	2478.21	33
FAT10AV_1.35	1.02328	2554.12	34
FAT10AV_1.35	1.01611	2629.64	35
FAT10AV_1.35	1.00505	2705.02	36
FAT10AV_1.35	1.00669	2780.95	37
FAT10AV_1.35	1.01231	2856.46	38
FAT10AV_1.35	1.01527	2931.78	39
FAT10AV_1.35	1.01458	3007.31	40
FAT10AV_1.35	1.01367	3083.23	41
FAT10AV_1.35	1.00616	3158.74	42
FAT10AV_1.35	1.0076	3234.26	43
FAT10AV_1.35	0.997726	3310.2	44
FAT10AV_1.35	1.01808	3385.71	45
FAT10AV_1.35	0.993547	3461.24	46
FAT10AV_1.35	1.01425	3536.64	47
FAT10AV_1.35	1.00969	3612.56	48
FAT10AV_1.35	1.01236	3688.09	49
FAT10AV_1.35	1.01357	3763.6	50
FAT10AV_0.7	0.997886	53.1	1
FAT10AV_0.7	0.99768	128.91	2
FAT10AV_0.7	1.01614	205.1	3
FAT10AV_0.7	1.00736	280.82	4
FAT10AV_0.7	1.00133	356.57	5
FAT10AV_0.7	1.01127	432.67	6
FAT10AV_0.7	1.00349	508.35	7
FAT10AV_0.7	1.00823	583.99	8
FAT10AV_0.7	1.00704	659.64	9
FAT10AV_0.7	1.01494	735.69	10
FAT10AV_0.7	1.01129	811.26	11
FAT10AV_0.7	1.00783	886.86	12
FAT10AV_0.7	1.00212	962.82	13
FAT10AV_0.7	1.00706	1038.38	14
FAT10AV_0.7	1.00322	1113.95	15
FAT10AV_0.7	1.00516	1189.52	16
FAT10AV_0.7	1.00633	1265.48	17
FAT10AV_0.7	1.00035	1341	18
FAT10AV_0.7	1.01037	1416.55	19
FAT10AV_0.7	1.01055	1492.48	20
FAT10AV_0.7	1.00757	1568.01	21
FAT10AV_0.7	1.01577	1643.53	22
FAT10AV_0.7	1.00319	1719.03	23
FAT10AV_0.7	1.02113	1794.86	24
FAT10AV_0.7	1.01554	1870.38	25
FAT10AV_0.7	1.01826	1945.9	26
FAT10AV_0.7	1.01487	2021.78	27
FAT10AV_0.7	1.01224	2097.3	28
FAT10AV_0.7	1.01531	2172.83	29
FAT10AV_0.7	1.01332	2248.22	30
FAT10AV_0.7	1.00555	2324.16	31
FAT10AV_0.7	1.01741	2399.66	32
FAT10AV_0.7	1.02012	2475.18	33
FAT10AV_0.7	1.01044	2551.09	34
FAT10AV_0.7	1.01715	2626.61	35
FAT10AV_0.7	1.02042	2701.99	36
FAT10AV_0.7	1.00718	2777.5	37
FAT10AV_0.7	1.01199	2853.43	38
FAT10AV_0.7	1.01626	2928.75	39
FAT10AV_0.7	1.01017	3004.27	40
FAT10AV_0.7	1.01779	3080.2	41
FAT10AV_0.7	1.00771	3155.71	42
FAT10AV_0.7	1.01111	3231.23	43
FAT10AV_0.7	1.00855	3306.75	44
FAT10AV_0.7	1.00472	3382.68	45
FAT10AV_0.7	1.00434	3458.21	46
FAT10AV_0.7	1.0136	3533.61	47
FAT10AV_0.7	1.01739	3609.53	48
FAT10AV_0.7	1.0098	3685.06	49
FAT10AV_0.7	1.00723	3760.57	50
noFAT10AV	1.04234	40.88	1
noFAT10AV	1.05231	116.69	2
noFAT10AV	1.04196	192.47	3
noFAT10AV	1.04565	268.63	4
noFAT10AV	1.06196	344.37	5
noFAT10AV	1.07023	420.09	6
noFAT10AV	1.1016	495.78	7
noFAT10AV	1.10241	571.81	8
noFAT10AV	1.14934	647.43	9
noFAT10AV	1.1393	723.1	10
noFAT10AV	1.13683	799.1	11
noFAT10AV	1.15813	874.7	12
noFAT10AV	1.16267	950.27	13
noFAT10AV	1.21103	1025.81	14
noFAT10AV	1.21693	1101.78	15
noFAT10AV	1.23394	1177.35	16
noFAT10AV	1.24572	1252.89	17
noFAT10AV	1.22449	1328.84	18
noFAT10AV	1.25933	1404.38	19
noFAT10AV	1.29294	1479.92	20
noFAT10AV	1.28248	1555.45	21
noFAT10AV	1.31036	1631.37	22
noFAT10AV	1.31561	1706.86	23
noFAT10AV	1.32348	1782.37	24
noFAT10AV	1.31348	1858.22	25
noFAT10AV	1.36213	1933.73	26
noFAT10AV	1.3772	2009.23	27
noFAT10AV	1.36587	2084.74	28
noFAT10AV	1.3769	2160.66	29
noFAT10AV	1.39281	2236.12	30
noFAT10AV	1.39291	2311.58	31
noFAT10AV	1.41868	2387.49	32
noFAT10AV	1.43132	2463.01	33
noFAT10AV	1.42388	2538.54	34
noFAT10AV	1.46054	2614.05	35
noFAT10AV	1.46069	2689.82	36
noFAT10AV	1.4744	2765.33	37
noFAT10AV	1.46978	2840.85	38
noFAT10AV	1.49761	2916.58	39
noFAT10AV	1.52039	2992.1	40
noFAT10AV	1.5153	3067.64	41
noFAT10AV	1.50262	3143.16	42
noFAT10AV	1.53168	3219.06	43
noFAT10AV	1.52141	3294.57	44
noFAT10AV	1.55283	3370.09	45
noFAT10AV	1.5578	3446.04	46
noFAT10AV	1.56306	3521.43	47
noFAT10AV	1.55859	3596.97	48
noFAT10AV	1.56838	3672.5	49
noFAT10AV	1.56574	3748.4	50
FAT10AV_5.4	1.01689	68.78	1
FAT10AV_5.4	0.990187	144.57	2
FAT10AV_5.4	0.988235	220.33	3
FAT10AV_5.4	0.99983	296.06	4
FAT10AV_5.4	0.998645	372.18	5
FAT10AV_5.4	0.999012	447.88	6
FAT10AV_5.4	0.995584	523.57	7
FAT10AV_5.4	0.997301	599.62	8
FAT10AV_5.4	1.0029	675.27	9
FAT10AV_5.4	1.00266	750.88	10
FAT10AV_5.4	0.992961	826.45	11
FAT10AV_5.4	1.00322	902.43	12
FAT10AV_5.4	1.0011	978.01	13
FAT10AV_5.4	1.00193	1053.56	14
FAT10AV_5.4	1.00027	1129.55	15
FAT10AV_5.4	0.994711	1205.12	16
FAT10AV_5.4	1.0078	1280.66	17
FAT10AV_5.4	1.00892	1356.2	18
FAT10AV_5.4	1.00788	1432.13	19
FAT10AV_5.4	1.00434	1507.67	20
FAT10AV_5.4	1.00422	1583.2	21
FAT10AV_5.4	1.00941	1659.14	22
FAT10AV_5.4	0.999997	1734.63	23
FAT10AV_5.4	0.995058	1810.06	24
FAT10AV_5.4	1.00799	1885.58	25
FAT10AV_5.4	1.00351	1961.48	26
FAT10AV_5.4	0.985068	2036.97	27
FAT10AV_5.4	0.993246	2112.5	28
FAT10AV_5.4	1.00392	2188.39	29
FAT10AV_5.4	1.00657	2263.83	30
FAT10AV_5.4	0.999705	2339.36	31
FAT10AV_5.4	1.00635	2414.85	32
FAT10AV_5.4	1.0007	2490.75	33
FAT10AV_5.4	1.00205	2566.29	34
FAT10AV_5.4	1.00652	2641.8	35
FAT10AV_5.4	1.01083	2717.6	36
FAT10AV_5.4	1.00532	2793.11	37
FAT10AV_5.4	1.00067	2868.62	38
FAT10AV_5.4	0.999686	2943.95	39
FAT10AV_5.4	1.00417	3019.85	40
FAT10AV_5.4	0.993897	3095.39	41
FAT10AV_5.4	1.01467	3170.9	42
FAT10AV_5.4	0.996986	3246.84	43
FAT10AV_5.4	0.998598	3322.36	44
FAT10AV_5.4	1.00601	3397.87	45
FAT10AV_5.4	0.999832	3473.4	46
FAT10AV_5.4	0.992951	3549.19	47
FAT10AV_5.4	1.00501	3624.72	48
FAT10AV_5.4	1.00348	3700.25	49
FAT10AV_5.4	0.983139	3776.18	50

## Sheet: Suppl. Figure 3a
Supplementary Fig. 3a: Pearson`s coefficient for PML and SUMO-1 co-localization
in each 105 cells from 2 independent experiments
293T	293T-FAT10
0.42	0.35
0.42	0.36
0.46	0.25
0.52	0.32
0.46	0.36
0.54	0.24
0.44	0.41
0.41	0.26
0.5	0.27
0.45	0.44
0.45	0.42
0.48	0.33
0.48	0.39
0.41	0.36
0.6	0.38
0.47	0.35
0.38	0.42
0.48	0.37
0.49	0.41
0.49	0.3
0.42	0.43
0.43	0.35
0.36	0.37
0.39	0.33
0.31	0.34
0.41	0.37
0.3	0.34
0.39	0.39
0.34	0.39
0.36	0.35
0.41	0.38
0.34	0.38
0.38	0.43
0.4	0.37
0.38	0.35
0.47	0.39
0.45	0.41
0.42	0.35
0.49	0.38
0.42	0.38
0.5	0.39
0.46	0.37
0.37	0.38
0.47	0.4
0.47	0.38
0.48	0.35
0.46	0.33
0.41	0.35
0.48	0.38
0.4	0.4
0.43	0.38
0.4	0.35
0.39	0.38
0.36	0.37
0.34	0.34
0.42	0.33
0.42	0.35
0.42	0.34
0.39	0.4
0.35	0.36
0.37	0.43
0.38	0.41
0.37	0.45
0.36	0.33
0.34	0.35
0.38	0.36
0.48	0.46
0.49	0.41
0.44	0.32
0.46	0.33
0.42	0.37
0.46	0.42
0.48	0.39
0.45	0.43
0.47	0.45
0.38	0.39
0.42	0.4
0.4	0.4
0.41	0.35
0.27	0.44
0.37	0.4
0.26	0.35
0.35	0.36
0.47	0.38
0.43	0.36
0.38	0.42
0.42	0.31
0.44	0.36
0.38	0.32
0.42	0.38
0.37	0.3
0.41	0.34
0.37	0.31
0.46	0.36
0.43	0.41
0.43	0.42
0.42	0.38
0.43	0.41
0.38	0.25
0.46	0.3
0.4	0.28
0.4	0.34
0.44	0.23
0.39	0.29

## Sheet: Figure 1a, b, c, e
	Figure	Antibody	Produced in:	Dilution in 3% BSA/TBST/	Company	Order number	Reference
				0.02% NaN3
	1a, 1c, 1e	Anti-FLAG-HRP (clone M2)	Mouse	1:3000	SIGMA	A8592-5X1MG
		Anti-HA-HRP (clone HA-7)	Mouse	1:4000	SIGMA	H6533-1VL
		Anti-β-actin	Mouse	1:5000	Abcam	ab6276
	1b	Anti-JunB	Rabbit	1:1000	Abcam	ab128878
		Anti-FAT10	Rabbit	1:1000	-	-	Hipp et al., Mol Cell Biol 25, 2005
		Anti-β-actin	Mouse	1:5000	Abcam	ab6276

## Sheet: Figure 2
	Figure	Antibody	Produced in:	Dilution in 3% BSA/TBST/	Company	Order number	Reference
				0.02% NaN3
	2a	Anti-HA-HRP (clone HA-7)	Mouse	1:4000	SIGMA	H6533-1VL
		Anti-SUMO-1	Rabbit	1:1000	Cell Signaling	#4930
		Anti-SUMO-2/3 (clone 18H8)	Rabbit	1:1000	Cell Signaling	#4971
		Anti-FAT10	Rabbit	1:1000	-	-	Hipp et al., Mol Cell Biol 25, 2005
	2b	Anti-SUMO-2/3 (clone 18H8)	Rabbit	1:1000	Cell Signaling	#4971
		Anti-FLAG-HRP (clone M2)	Mouse	1:3000	SIGMA	A8592-5X1MG
		Anti-HA-HRP (clone HA-7)	Mouse	1:4000	SIGMA	H6533-1VL
		Anti-β-actin	Mouse	1:5000	Abcam	ab6276

## Sheet: Figure 3b, c, d, g
	Figure	Antibody	Produced in:	Dilution in 3% BSA/TBST/	Company	Order number	Reference
				0.02% NaN3
	3b, 3d	Anti-SUMO-1	Rabbit	1:1000	Cell Signaling	#4930
		Anti-FLAG-HRP (clone M2)	Mouse	1:3000	SIGMA	A8592-5X1MG
		Anti-β-actin	Mouse	1:5000	Abcam	ab6276
	3c	Anti-SUMO-2/3 (clone 18H8)	Rabbit	1:1000	Cell Signaling	#4971
		Anti-FLAG-HRP (clone M2)	Mouse	1:3000	SIGMA	A8592-5X1MG
		Anti-β-actin	Mouse	1:5000	Abcam	ab6276
	3g	Anti-PML	Rabbit	1:2000	Abcam	ab179466
		Anti-SUMO-1	Rabbit	1:1000	Cell Signaling	#4930
		Anti-FAT10	Rabbit	1:1000	-	-	Hipp et al., Mol Cell Biol 25, 2005
		Anti-β-actin	Mouse	1:5000	Abcam	ab6276

[truncated: 8 more sheets: Figure 4, Figure 5, Figure 6a, b, d, Figure 7a, b, c, Suppl. Figure 4, Suppl. Figure 5, Suppl. Figure 6, Suppl. Figure 8a]
